# Supplementary material for: Homology sensing via non-linear amplification of sequence-dependent pausing by RecQ helicase
Source: eLife. 2019 Aug 29;8:e45909. doi: 10.7554/eLife.45909 (PMC6773442; doi:10.7554/eLife.45909)
Supplement: Figure 6—source data 1. [file elife-45909-fig6-data1.xlsx]

## Sheet: Fig6a
Exp_dG_x.d	RecQwt_DwellT_y.d	RecQwt_DwellT_sd.d	RecQdH_DwellT_y.d	RecQdH_DwellT_sd.d	Powerfit_RecQwt_DwellT_y.x	Powerfit_RecQwt_DwellT_y.d
1.38533	0.0115152	0.00132088	0.0872093	0.00225173	1.09998	0.00360218
1.41022	0.0478788	0.00269339	0.0626744	0.00190889	1.10226	0.00373299
1.48267	0.114091	0.0041577	0.064593	0.00193789	1.10455	0.00386827
1.35314	0.154242	0.00483426	0.0615116	0.0018911	1.10684	0.00400816
1.38396	0.195758	0.00544612	0.0506395	0.00171586	1.10913	0.00415279
1.42361	0.379242	0.0075803	0.0458721	0.00163309	1.11142	0.00430234
1.34046	0.215455	0.00571355	0.045407	0.00162479	1.1137	0.00445694
1.39464	0.320303	0.0069664	0.0612209	0.00188663	1.11599	0.00461677
1.55525	1.47818	0.0149655	0.0822093	0.00218623	1.11828	0.00478198
1.49679	0.900606	0.0116814	0.0727326	0.00205637	1.12057	0.00495275
1.39223	0.365	0.0074366	0.0536047	0.00176538	1.12285	0.00512925
1.40394	0.728485	0.010506	0.0357558	0.00144181	1.12514	0.00531166
1.3946	0.181818	0.00524864	0.0426163	0.00157407	1.12743	0.00550017
1.27219	0.0383333	0.00241	0.054593	0.00178158	1.12972	0.00569497
1.302	0.0504545	0.00276489	0.0494767	0.00169604	1.13201	0.00589625
1.09998	0.0369697	0.00236674	0.0137209	0.000893156	1.13429	0.00610421
					1.13658	0.00631907
					1.13887	0.00654104
					1.14116	0.00677033
					1.14344	0.00700718
					1.14573	0.00725182
					1.14802	0.00750448
					1.15031	0.00776541
					1.1526	0.00803488
					1.15488	0.00831313
					1.15717	0.00860044
					1.15946	0.00889708
					1.16175	0.00920334
					1.16403	0.0095195
					1.16632	0.00984588
					1.16861	0.0101828
					1.1709	0.0105305
					1.17319	0.0108894
					1.17547	0.0112598
					1.17776	0.011642
					1.18005	0.0120364
					1.18234	0.0124434
					1.18462	0.0128633
					1.18691	0.0132965
					1.1892	0.0137435
					1.19149	0.0142045
					1.19378	0.0146801
					1.19606	0.0151707
					1.19835	0.0156767
					1.20064	0.0161985
					1.20293	0.0167367
					1.20521	0.0172917
					1.2075	0.0178639
					1.20979	0.018454
					1.21208	0.0190624
					1.21437	0.0196897
					1.21665	0.0203363
					1.21894	0.0210029
					1.22123	0.0216901
					1.22352	0.0223984
					1.2258	0.0231284
					1.22809	0.0238808
					1.23038	0.0246562
					1.23267	0.0254552
					1.23496	0.0262786
					1.23724	0.0271271
					1.23953	0.0280013
					1.24182	0.0289019
					1.24411	0.0298298
					1.2464	0.0307857
					1.24868	0.0317704
					1.25097	0.0327847
					1.25326	0.0338295
					1.25555	0.0349055
					1.25783	0.0360137
					1.26012	0.037155
					1.26241	0.0383303
					1.2647	0.0395406
					1.26699	0.0407867
					1.26927	0.0420698
					1.27156	0.0433908
					1.27385	0.0447508
					1.27614	0.0461509
					1.27842	0.0475922
					1.28071	0.0490757
					1.283	0.0506028
					1.28529	0.0521745
					1.28758	0.0537921
					1.28986	0.0554568
					1.29215	0.05717
					1.29444	0.0589329
					1.29673	0.060747
					1.29901	0.0626135
					1.3013	0.064534
					1.30359	0.0665098
					1.30588	0.0685425
					1.30817	0.0706335
					1.31045	0.0727846
					1.31274	0.0749973
					1.31503	0.0772731
					1.31732	0.0796139
					1.3196	0.0820214
					1.32189	0.0844973
					1.32418	0.0870435
					1.32647	0.0896618
					1.32876	0.0923541
					1.33104	0.0951225
					1.33333	0.0979688
					1.33562	0.100895
					1.33791	0.103904
					1.34019	0.106997
					1.34248	0.110176
					1.34477	0.113445
					1.34706	0.116804
					1.34935	0.120257
					1.35163	0.123806
					1.35392	0.127454
					1.35621	0.131202
					1.3585	0.135054
					1.36078	0.139013
					1.36307	0.14308
					1.36536	0.14726
					1.36765	0.151554
					1.36994	0.155966
					1.37222	0.160498
					1.37451	0.165155
					1.3768	0.169939
					1.37909	0.174852
					1.38137	0.1799
					1.38366	0.185084
					1.38595	0.190409
					1.38824	0.195878
					1.39053	0.201494
					1.39281	0.207262
					1.3951	0.213186
					1.39739	0.219268
					1.39968	0.225513
					1.40196	0.231926
					1.40425	0.23851
					1.40654	0.24527
					1.40883	0.252211
					1.41112	0.259335
					1.4134	0.266649
					1.41569	0.274157
					1.41798	0.281864
					1.42027	0.289774
					1.42255	0.297893
					1.42484	0.306226
					1.42713	0.314779
					1.42942	0.323555
					1.43171	0.332562
					1.43399	0.341805
					1.43628	0.351289
					1.43857	0.36102
					1.44086	0.371005
					1.44314	0.38125
					1.44543	0.39176
					1.44772	0.402543
					1.45001	0.413606
					1.4523	0.424953
					1.45458	0.436594
					1.45687	0.448535
					1.45916	0.460782
					1.46145	0.473344
					1.46373	0.486228
					1.46602	0.499442
					1.46831	0.512994
					1.4706	0.526891
					1.47289	0.541142
					1.47517	0.555756
					1.47746	0.57074
					1.47975	0.586105
					1.48204	0.601858
					1.48432	0.61801
					1.48661	0.634569
					1.4889	0.651546
					1.49119	0.668949
					1.49348	0.68679
					1.49576	0.705078
					1.49805	0.723823
					1.50034	0.743038
					1.50263	0.762732
					1.50491	0.782917
					1.5072	0.803604
					1.50949	0.824806
					1.51178	0.846533
					1.51407	0.868798
					1.51635	0.891614
					1.51864	0.914994
					1.52093	0.93895
					1.52322	0.963495
					1.5255	0.988644
					1.52779	1.01441
					1.53008	1.04081
					1.53237	1.06785
					1.53466	1.09556
					1.53694	1.12394
					1.53923	1.15301
					1.54152	1.18279
					1.54381	1.21329
					1.54609	1.24453
					1.54838	1.27653
					1.55067	1.3093
					1.55296	1.34287
					1.55525	1.37724

## Sheet: Fig6b
Hairpin_Intact_Hist.x	Hairpin_Intact_Hist.d	Hairpin_1mismatch_Hist.x	Hairpin_1mismatch_Hist.d	Hairpin_2mismatch_hist.x	Hairpin_2mismatch_hist.d	Hairpin_3mismatch_Hist.x	Hairpin_3mismatch_Hist.d
0	0.00782113	1	0.00516895	1	0.00244313	1	0.000254505
1	0.00901672	3	0.00845021	3	0.0106968	3	0.000603396
2	0.0096281	5	0.0130099	5	0.0246887	5	0.00140921
3	0.0111996	7	0.0192103	7	0.0241469	7	0.00258698
4	0.0119649	9	0.0251448	9	0.0112214	9	0.00385789
5	0.012771	11	0.0305008	11	0.00380919	11	0.00501048
6	0.0118925	13	0.0321941	13	0.00134615	13	0.00671847
7	0.0112539	15	0.0283249	15	0.000670555	15	0.0088432
8	0.0105293	17	0.0221114	17	0.000722565	17	0.012005
9	0.0102802	19	0.0147859	19	0.00097943	19	0.0169526
10	0.0116072	21	0.00901114	21	0.00139524	21	0.0221516
11	0.012993	23	0.00554375	23	0.00264613	23	0.0242527
12	0.0146641	25	0.00384187	25	0.00668512	25	0.0209578
13	0.0147682	27	0.00270856	27	0.0140618	27	0.0153284
14	0.0154792	29	0.0025902	29	0.0213431	29	0.0112182
15	0.0152528	31	0.00267897	31	0.0274208	31	0.00794102
16	0.0151849	33	0.00280178	33	0.0340189	33	0.0053213
17	0.0158325	35	0.00319154	35	0.0360367	35	0.00364506
18	0.0161223	37	0.00332135	37	0.0338449	37	0.00262059
19	0.0156287	39	0.00381228	39	0.0300646	39	0.00186464
20	0.015991	41	0.00437417	41	0.0228177	41	0.00137336
21	0.0155698	43	0.00499269	43	0.0163146	43	0.00111662
22	0.0149358	45	0.00565384	45	0.0113188	45	0.0010045
23	0.014741	47	0.00616195	47	0.0075125	47	0.000839421
24	0.0139485	49	0.00632072	49	0.00568764	49	0.000640481
25	0.0129794	51	0.00670284	51	0.00540769	51	0.000430501
26	0.0111226	53	0.00685142	53	0.00549473	53	0.00031131
27	0.00927033	55	0.00682724	55	0.00538169	55	0.00023094
28	0.00716447	57	0.00610691	57	0.00444578	57	0.000166073
29	0.00517182	59	0.00544639	59	0.00338674	59	0.000140276
30	0.00443816	61	0.00497869	61	0.0026525	61	0.000124896
31	0.00390377	63	0.00400414	63	0.00184688	63	0.00012316
32	0.00378603	65	0.00361693	65	0.00124081	65	0.000113858
33	0.00320635	67	0.0029491	67	0.000833484	67	9.36411e-05
34	0.0026946	69	0.00234267	69	0.000539469	69	5.95334e-05
35	0.00240476	71	0.00165224	71	0.000438634	71	6.05257e-05
36	0.00215115	73	0.0012539	73	0.000310201	73	7.35486e-05
37	0.0020334	75	0.000825327	75	0.000234044	75	7.46649e-05
38	0.00197	77	0.000718422	77	0.000156825	77	7.9874e-05
39	0.00189301	79	0.000497614	79	0.000119145	79	7.31765e-05
40	0.00163035	81	0.000474706	81	0.000127902	81	6.94557e-05
41	0.00134504	83	0.000529431	83	0.000148865	83	8.71917e-05
42	0.00109143	85	0.00069106	85	0.000186015	85	0.000108028
43	0.00101444	87	0.000758193	87	0.000224226	87	0.000148834
44	0.000864989	89	0.00089246	89	0.000260049	89	0.000187902
45	0.000860461	91	0.00120045	91	0.000359292	91	0.000208615
46	0.000851403	93	0.00143971	93	0.000585906	93	0.000193112
47	0.00106425	95	0.00180083	95	0.000787577	95	0.000189019
48	0.00110048	97	0.00230481	97	0.00116836	97	0.00021246
49	0.00119106	99	0.00276138	99	0.00158391	99	0.000239002
50	0.00119106	101	0.00363188	101	0.00215443	101	0.00027497
51	0.00148543	103	0.00424404	103	0.0026854	103	0.000335868
52	0.00190207	105	0.0046952	105	0.00351677	105	0.000401355
53	0.00221455	107	0.00562075	107	0.0046907	107	0.000501073
54	0.00288934	109	0.00644671	109	0.00617006	109	0.00056011
55	0.00329239	111	0.00735762	111	0.00806762	111	0.000568792
56	0.00386754	113	0.00781801	113	0.00970938	113	0.00061059
57	0.00365922	115	0.0084413	115	0.0104903	115	0.000635147
58	0.00341014	117	0.00881865	117	0.0100894	117	0.000690588
59	0.00263573	119	0.00917691	119	0.00921317	119	0.000717378
60	0.00218738	121	0.00901273	121	0.00789249	121	0.000788074
61	0.00162129	123	0.00801687	123	0.00657155	123	0.000857033
62	0.00139485	125	0.0071085	125	0.00539018	125	0.000988503
63	0.00114124	127	0.00663634	127	0.00449779	127	0.00115185
64	0.000919334	129	0.00584601	129	0.00369349	129	0.00134496
65	0.000742713	131	0.00509164	131	0.00277297	131	0.00166446
66	0.000819702	133	0.00457143	133	0.00205969	133	0.002058
67	0.000905748	135	0.00377601	135	0.00144805	135	0.00261711
68	0.000951035	137	0.00342603	137	0.00108478	137	0.00337195
69	0.00105973	139	0.00299396	139	0.000732383	139	0.00431419
70	0.00125446	141	0.0027986	141	0.000487194	141	0.00546691
71	0.00149448	143	0.00297518	143	0.000310997	143	0.00683097
72	0.00150354	145	0.00291346	145	0.000230595	145	0.00832525
73	0.00138127	147	0.00273306	147	0.000173808	147	0.0101162
74	0.00137674	149	0.00258129	149	0.000154968	149	0.0120826
75	0.00161676	151	0.00276392	151	0.000197425	151	0.0143033
76	0.00163035	153	0.00266306	153	0.000217327	153	0.0168406
77	0.00180244	155	0.00252021	155	0.000260049	155	0.0190745
78	0.00185678	157	0.00219917	157	0.00030569	157	0.0209547
79	0.00228701	159	0.00231785	159	0.000385032	159	0.0220191
80	0.00301614	161	0.00190137	161	0.000449779	161	0.0220549
81	0.00340108	163	0.00169042	163	0.00047658	163	0.0209218
82	0.004728	165	0.00152339	165	0.000399626	165	0.0191513
83	0.00760375	167	0.00117627	167	0.000407322	167	0.0170276
84	0.011186	169	0.00110086	169	0.000319489	169	0.0148875
85	0.0163352	171	0.000931276	171	0.000302506	171	0.0128287
86	0.0222089	173	0.000800828	173	0.000266948	173	0.0109333
87	0.0262803	175	0.000627745	175	0.000228472	175	0.00920647
88	0.0296134	177	0.000583519	177	0.000194771	177	0.00752155
89	0.0287983	179	0.000426981	179	0.000183096	179	0.00600767
90	0.0268192	181	0.000265352	181	0.000132943	181	0.00474258
91	0.023563	183	0.0002049	183	7.58919e-05	183	0.00367917
92	0.0191158	185	0.000123131	185	4.53759e-05	185	0.00277389
93	0.0142701	187	8.62234e-05	187	1.96364e-05	187	0.00196758
94	0.0101308	189	4.13618e-05	189	1.24717e-05	189	0.00135116
95	0.00739996	191	2.67261e-05	191	8.22604e-06	191	0.000845251
96	0.00543902	193	2.60897e-05	193	1.85749e-06	193	0.000526375
97	0.00430683	195	8.27236e-06	195	5.30712e-07	195	0.000319
98	0.00371357	197	8.59052e-06	197	2.65356e-07	197	0.000171779
99	0.00351883	199	3.81801e-06	199	1.06142e-06	199	7.31765e-05
100	0.00303426
101	0.00309766
102	0.00297538
103	0.00274442
104	0.00247722
105	0.00288934
106	0.00276706
107	0.00306143
108	0.00354147
109	0.00416191
110	0.00515823
111	0.00581943
112	0.00668442
113	0.00766716
114	0.00744978
115	0.00825136
116	0.00836005
117	0.00893067
118	0.00924316
119	0.00988171
120	0.010013
121	0.0105655
122	0.0104931
123	0.0101127
124	0.00941072
125	0.0085412
126	0.00707389
127	0.00623155
128	0.00506766
129	0.00423437
130	0.00334221
131	0.00283499
132	0.00238665
133	0.00185678
134	0.00138579
135	0.00129975
136	0.00089669
137	0.000806116
138	0.000711012
139	0.000597794
140	0.000452874
141	0.000529863
142	0.000584207
143	0.000457403
144	0.000534391
145	0.000570621
146	0.000543449
147	0.000661196
148	0.00072007
149	0.000869518
150	0.000806116
151	0.00111407
152	0.00115936
153	0.00133598
154	0.00125446
155	0.00139485
156	0.00172092
157	0.00180697
158	0.00204699
159	0.00205605
160	0.00200623
161	0.0019066
162	0.0015443
163	0.00135409
164	0.000996323
165	0.000987265
166	0.000774414
167	0.000951035
168	0.000860461
169	0.000883104
170	0.000751771
171	0.000692897
172	0.000665725
173	0.000674782
174	0.000652138

## Sheet: Fig6-figsupp1a
Simulation_5bp_DwellT.x	Simulation_5bp_DwellT.d	Simulation_5bp_DwellT_sd.x	Simulation_5bp_DwellT_sd.d	RecQwt_DwellT.x	RecQwt_DwellT.d	RecQwt_DwellT_sd.x	RecQwt_DwellT_sd.d
0	0.5122	0	0.101213	0	0.015625	0	0.0161375
10	0.5947	1	0.10906	10	0.094271	1	0.0396382
20	0.8459	2	0.130069	20	0.257813	2	0.0655507
30	0.7252	3	0.120433	30	0.500522	3	0.0913348
40	0.9686	4	0.139183	40	0.552605	4	0.0959693
50	0.8898	5	0.133402	50	1.00156	5	0.129201
60	0.8619	6	0.131294	60	1.09531	6	0.135112
70	1.1982	7	0.154803	70	0.726564	7	0.110043
80	1.5561	8	0.176414	80	2.49167	8	0.203784
90	1.4803	9	0.172064	90	5.58126	9	0.304994
100	0.9556	10	0.138246	100	1.31302	10	0.147932
110	0.7086	11	0.119046	110	1.96042	11	0.180759
120	0.5511	12	0.104986	120	3.04376	12	0.225232
130	0.6964	13	0.118017	130	1.43802	13	0.154813
140	0.3787	14	0.0870287	140	0.250521	14	0.0646171
150	0.3769	15	0.0868217	150	0.130209	15	0.0465848
160	0.6785	16	0.11649	160	0.175	16	0.0540063
170	0.4057	17	0.0900777	170	0.0895835	17	0.0386402

## Sheet: Fig6-figsupp1_RecQwt pause time
RecQwt_Histo_y.x	RecQwt_Histo_y.d	RecQwt_Histo_y_sd.x	RecQwt_Histo_y_sd.d	fit_RecQwt_Histo_y.x	fit_RecQwt_Histo_y.d
0.05	19	0	4.3589	0	27.6032
0.15	11	1	3.31662	0.107143	13.0249
0.25	3	2	1.73205	0.214286	6.14593
0.35	2	3	1.41421	0.321429	2.90002
0.45	2	4	1.41421	0.428571	1.36841
0.55	6	5	2.44949	0.535714	0.645697
0.65	3	6	1.73205	0.642857	0.304679
0.75	0	7	0	0.75	0.143766
0.85	0	8	0	0.857143	0.0678376
0.95	0	9	0	0.964286	0.0320099
1.05	3	10	1.73205	1.07143	0.0151042
1.15	0	11	0	1.17857	0.00712709
1.25	0	12	0	1.28571	0.00336299
1.35	3	13	1.73205	1.39286	0.00158686
1.45	0	14	0	1.5	0.000748779

## Sheet: Fig6-figsupp1_RecQ-dH pause tim
RecQ_dH_histo_y.x	RecQ_dH_histo_y.d	fit_RecQ_dH_histo_y.x	fit_RecQ_dH_histo_y.d	RecQ_dH_histo_sd.x	RecQ_dH_histo_sd.d
0.05	24	0	36.9192	0	4.89898
0.15	16	0.00753769	35.0178	1	4
0.25	7	0.0150754	33.2142	2	2.64575
0.35	0	0.0226131	31.5036	3	0
0.45	1	0.0301508	29.881	4	1
0.55	0	0.0376884	28.342	5	0
0.65	0	0.0452261	26.8823	6	0
0.75	0	0.0527638	25.4978	7	0
0.85	0	0.0603015	24.1845	8	0
0.95	0	0.0678392	22.9389	9	0
1.05	0	0.0753769	21.7575	10	0
1.15	0	0.0829146	20.6369	11	0
1.25	0	0.0904523	19.574	12	0
1.35	0	0.0979899	18.5659	13	0
1.45	0	0.105528	17.6097	14	0
		0.113065	16.7027
		0.120603	15.8425
		0.128141	15.0265
		0.135678	14.2526
		0.143216	13.5185
		0.150754	12.8223
		0.158291	12.1619
		0.165829	11.5355
		0.173367	10.9414
		0.180905	10.3779
		0.188442	9.84336
		0.19598	9.33639
		0.203518	8.85553
		0.211055	8.39944
		0.218593	7.96684
		0.226131	7.55652
		0.233668	7.16733
		0.241206	6.79818
		0.248744	6.44805
		0.256281	6.11595
		0.263819	5.80096
		0.271357	5.50219
		0.278894	5.2188
		0.286432	4.95002
		0.29397	4.69507
		0.301508	4.45326
		0.309045	4.2239
		0.316583	4.00635
		0.324121	3.80001
		0.331658	3.6043
		0.339196	3.41866
		0.346734	3.24259
		0.354271	3.07558
		0.361809	2.91718
		0.369347	2.76693
		0.376884	2.62443
		0.384422	2.48926
		0.39196	2.36105
		0.399497	2.23945
		0.407035	2.12411
		0.414573	2.01471
		0.422111	1.91094
		0.429648	1.81252
		0.437186	1.71917
		0.444724	1.63063
		0.452261	1.54664
		0.459799	1.46699
		0.467337	1.39143
		0.474874	1.31977
		0.482412	1.25179
		0.48995	1.18732
		0.497487	1.12617
		0.505025	1.06817
		0.512563	1.01315
		0.520101	0.960973
		0.527638	0.911479
		0.535176	0.864535
		0.542714	0.820008
		0.550251	0.777774
		0.557789	0.737716
		0.565327	0.699721
		0.572864	0.663683
		0.580402	0.629501
		0.58794	0.597079
		0.595477	0.566327
		0.603015	0.537159
		0.610553	0.509494
		0.61809	0.483253
		0.625628	0.458363
		0.633166	0.434756
		0.640704	0.412364
		0.648241	0.391126
		0.655779	0.370982
		0.663317	0.351875
		0.670854	0.333752
		0.678392	0.316562
		0.68593	0.300258
		0.693467	0.284794
		0.701005	0.270126
		0.708543	0.256213
		0.71608	0.243017
		0.723618	0.230501
		0.731156	0.218629
		0.738693	0.207369
		0.746231	0.196689
		0.753769	0.186559
		0.761307	0.17695
		0.768844	0.167837
		0.776382	0.159192
		0.78392	0.150993
		0.791457	0.143217
		0.798995	0.135841
		0.806533	0.128844
		0.81407	0.122208
		0.821608	0.115914
		0.829146	0.109944
		0.836683	0.104282
		0.844221	0.0989107
		0.851759	0.0938164
		0.859296	0.0889845
		0.866834	0.0844015
		0.874372	0.0800545
		0.88191	0.0759314
		0.889447	0.0720206
		0.896985	0.0683113
		0.904523	0.064793
		0.91206	0.0614559
		0.919598	0.0582907
		0.927136	0.0552885
		0.934673	0.052441
		0.942211	0.0497401
		0.949749	0.0471783
		0.957286	0.0447484
		0.964824	0.0424437
		0.972362	0.0402577
		0.979899	0.0381843
		0.987437	0.0362176
		0.994975	0.0343523
		1.00251	0.032583
		1.01005	0.0309049
		1.01759	0.0293132
		1.02513	0.0278034
		1.03266	0.0263714
		1.0402	0.0250132
		1.04774	0.0237249
		1.05528	0.022503
		1.06281	0.021344
		1.07035	0.0202447
		1.07789	0.0192021
		1.08543	0.0182131
		1.09296	0.017275
		1.1005	0.0163853
		1.10804	0.0155414
		1.11558	0.014741
		1.12312	0.0139817
		1.13065	0.0132616
		1.13819	0.0125786
		1.14573	0.0119308
		1.15327	0.0113163
		1.1608	0.0107335
		1.16834	0.0101806
		1.17588	0.0096563
		1.18342	0.00915897
		1.19095	0.00868724
		1.19849	0.00823982
		1.20603	0.00781544
		1.21357	0.00741291
		1.22111	0.00703112
		1.22864	0.00666899
		1.23618	0.00632551
		1.24372	0.00599973
		1.25126	0.00569072
		1.25879	0.00539763
		1.26633	0.00511963
		1.27387	0.00485595
		1.28141	0.00460585
		1.28894	0.00436863
		1.29648	0.00414363
		1.30402	0.00393022
		1.31156	0.0037278
		1.3191	0.0035358
		1.32663	0.00335369
		1.33417	0.00318097
		1.34171	0.00301713
		1.34925	0.00286174
		1.35678	0.00271435
		1.36432	0.00257455
		1.37186	0.00244195
		1.3794	0.00231618
		1.38693	0.00219689
		1.39447	0.00208374
		1.40201	0.00197642
		1.40955	0.00187463
		1.41709	0.00177808
		1.42462	0.0016865
		1.43216	0.00159964
		1.4397	0.00151725
		1.44724	0.00143911
		1.45477	0.00136499
		1.46231	0.00129469
		1.46985	0.00122801
		1.47739	0.00116476
		1.48492	0.00110477
		1.49246	0.00104787
		1.5	0.0009939

## Sheet: Fig6-figsupp1_40bp example
Peak_40_1_In_0.x	Peak_40_1_In_0.d	Peak_40_2_In_0.x	Peak_40_2_In_0.d	Peak_40_3_In_0.x	Peak_40_3_In_0.d	Peak_40_11_In_0.x	Peak_40_11_In_0.d	Peak_40_15_In_0.x	Peak_40_15_In_0.d	Peak_40_30_In_0.x	Peak_40_30_In_0.d	Peak_40_32_In_0.x	Peak_40_32_In_0.d	Peak_40_56_In_0.x	Peak_40_56_In_0.d
0	42.1777	0	39.6777	0	38.4277	0	36.4277	0	37.6777	0	36.4277	0	36.4277	0	42.6777
0.0166667	35.9277	0.0166667	30.9277	0.0166667	35.9277	0.0166667	33.9277	0.0166667	37.6777	0.0166667	32.6777	0.0166667	31.4277	0.0166667	35.1777
0.0333334	35.9277	0.0333334	40.9277	0.0333334	37.1777	0.0333334	37.6777	0.0333334	37.6777	0.0333334	30.1777	0.0333334	31.4277	0.0333334	38.9277
0.0500001	33.4277	0.0500001	38.4277	0.0500001	30.9277	0.0500001	37.6777	0.0500001	37.6777	0.0500001	36.4277	0.0500001	35.1777	0.0500001	37.6777
0.0666668	34.6777	0.0666668	37.1777	0.0666668	39.6777	0.0666668	31.4277	0.0666668	40.1777	0.0666668	37.6777	0.0666668	30.1777	0.0666668	40.1777
0.0833335	37.1777	0.0833335	33.4277	0.0833335	33.4277	0.0833335	40.1777	0.0833335	40.1777	0.0833335	41.4277	0.0833335	35.1777	0.0833335	32.6777
0.1	32.1777	0.1	42.1777	0.1	34.6777	0.1	35.1777	0.1	31.4277			0.1	38.9277	0.1	32.6777
0.116667	40.9277			0.116667	34.6777			0.116667	38.9277			0.116667	37.6777	0.116667	42.6777
0.133334	33.4277			0.133334	35.9277			0.133334	40.1777			0.133334	28.9277	0.133334	37.6777
0.15	39.6777			0.15	39.6777			0.15	36.4277			0.15	37.6777	0.15	38.9277
0.166667	37.1777			0.166667	34.6777			0.166667	37.6777			0.166667	35.1777	0.166667	36.4277
				0.183334	34.6777			0.183334	36.4277			0.183334	33.9277	0.183334	37.6777
				0.2	33.4277							0.2	33.9277	0.2	41.4277
				0.216667	37.1777							0.216667	30.1777	0.216667	33.9277
				0.233334	34.6777							0.233334	35.1777	0.233334	40.1777
				0.250001	34.6777							0.250001	27.6777	0.250001	40.1777
				0.266667	40.9277							0.266667	32.6777	0.266667	45.1777
				0.283334	34.6777									0.283334	32.6777
				0.300001	35.9277									0.300001	41.4277
				0.316667	33.4277									0.316667	38.9277
				0.333334	32.1777									0.333334	43.9277
				0.350001	28.4277									0.350001	33.9277
				0.366667	33.4277									0.366667	32.6777
				0.383334	27.1777									0.383334	28.9277
				0.400001	27.1777									0.400001	38.9277
				0.416667	27.1777									0.416667	31.4277
				0.433334	34.6777									0.433334	41.4277
				0.450001	33.4277									0.450001	32.6777
				0.466668	29.6777									0.466668	45.1777
				0.483334	34.6777									0.483334	38.9277
				0.500001	29.6777									0.500001	32.6777
				0.516668	39.6777									0.516668	27.6777
				0.533334	39.6777									0.533334	40.1777
				0.550001	32.1777									0.550001	46.4277
				0.566668	42.1777									0.566668	45.1777
				0.583334	34.6777									0.583334	37.6777
				0.600001	34.6777									0.600001	46.4277
				0.616668	39.6777									0.616668	41.4277
				0.633335	39.6777									0.633335	35.1777
				0.650001	37.1777									0.650001	45.1777
				0.666668	32.1777									0.666668	37.6777
				0.683335	24.6777									0.683335	47.6777
				0.700001	25.9277									0.700001	45.1777
				0.716668	30.9277									0.716668	35.1777
				0.733335	34.6777									0.733335	32.6777
				0.750001	38.4277									0.750001	43.9277
				0.766668	34.6777									0.766668	35.1777
				0.783335	30.9277									0.783335	37.6777
				0.800002	32.1777									0.800002	41.4277
				0.816668	32.1777									0.816668	35.1777
				0.833335	32.1777									0.833335	31.4277
				0.850002	33.4277									0.850002	31.4277
				0.866668	37.1777									0.866668	32.6777
				0.883335	34.6777									0.883335	30.1777
				0.900002	44.6777									0.900002	28.9277
				0.916668	33.4277									0.916668	35.1777
				0.933335	37.1777									0.933335	36.4277
				0.950002	35.9277									0.950002	28.9277
				0.966669	37.1777									0.966669	30.1777
				0.983335	39.6777									0.983335	32.6777
				1	39.6777									1	37.6777
				1.01667	38.4277									1.01667	35.1777
				1.03334	37.1777									1.03334	35.1777
				1.05	34.6777									1.05	33.9277
				1.06667	38.4277									1.06667	38.9277
				1.08334	40.9277									1.08334	36.4277
				1.1	37.1777									1.1	35.1777
				1.11667	32.1777									1.11667	28.9277
				1.13334	40.9277									1.13334	35.1777
				1.15	27.1777									1.15	40.1777
				1.16667	40.9277									1.16667	36.4277
				1.18334	30.9277									1.18334	40.1777
				1.2	33.4277									1.2	37.6777
				1.21667	29.6777									1.21667	38.9277
				1.23334	28.4277									1.23334	32.6777
				1.25	33.4277									1.25	36.4277
				1.26667	34.6777									1.26667	37.6777
				1.28334	30.9277									1.28334	35.1777
				1.3	39.6777									1.3	37.6777
														1.31667	35.1777
														1.33334	32.6777
														1.35	37.6777
														1.36667	37.6777
														1.38334	35.1777
														1.4	30.1777
														1.41667	31.4277
														1.43334	26.4277
														1.45	33.9277
														1.46667	32.6777
														1.48334	37.6777
														1.5	32.6777
														1.51667	38.9277
														1.53334	40.1777
														1.55	36.4277
														1.56667	41.4277
														1.58334	40.1777
														1.6	50.1777
														1.61667	40.1777
														1.63334	36.4277
														1.65	46.4277
														1.66667	50.1777
														1.68334	40.1777
														1.7	42.6777
														1.71667	36.4277
														1.73334	41.4277
														1.75	32.6777
														1.76667	30.1777
														1.78334	37.6777
														1.8	37.6777
														1.81667	41.4277
														1.83334	30.1777
														1.85	31.4277
														1.86667	27.6777
														1.88334	35.1777
														1.9	27.6777
														1.91667	33.9277
														1.93334	28.9277
														1.95	35.1777
														1.96667	32.6777
														1.98334	31.4277
														2	32.6777
														2.01667	33.9277
														2.03334	37.6777
														2.05	32.6777
														2.06667	33.9277
														2.08334	33.9277
														2.1	36.4277
														2.11667	37.6777
														2.13334	41.4277
														2.15	37.6777
														2.16667	40.1777
														2.18334	38.9277
														2.2	36.4277
														2.21667	41.4277
														2.23334	41.4277
														2.25	41.4277
														2.26667	41.4277
														2.28334	37.6777
														2.3	40.1777

## Sheet: Fig6-figsupp2
Trace_1_mismatch.x	Trace_1_mismatch.d	Trace_2_mismatch.x	Trace_2_mismatch.d	Trace_3_mismatch.x	Trace_3_mismatch.d
0	-11.4985	0	1.95436	0	8.38905
0.005	-11.9863	0.005	4.79481	0.005	22.0906
0.01	4.15312	0.01	3.81733	0.01	23.3849
0.015	-5.45033	0.015	5.51091	0.015	26.6356
0.02	-7.42344	0.02	1.3007	0.02	24.2542
0.025	3.48029	0.025	-0.938072	0.025	20.8897
0.03	14.2881	0.03	5.16405	0.03	34.6269
0.035	-4.19082	0.035	-0.126191	0.035	31.2231
0.04	4.75853	0.04	8.80924	0.04	31.5357
0.045	-6.54181	0.045	8.24823	0.045	30.2534
0.05	-0.260172	0.05	8.1966	0.05	21.1348
0.055	4.69714	0.055	1.40767	0.055	30.1643
0.06	19.1122	0.06	5.59827	0.06	23.8683
0.065	7.52307	0.065	10.0304	0.065	23.4149
0.07	7.46139	0.07	3.61914	0.07	25.1325
0.075	-6.36356	0.075	10.7366	0.075	25.9329
0.08	6.93727	0.08	6.92884	0.08	30.9214
0.085	12.5946	0.085	4.75804	0.085	22.0832
0.09	6.94178	0.09	3.31831	0.09	31.3361
0.095	8.85017	0.095	2.78142	0.095	28.1978
0.1	-7.13621	0.1	4.15483	0.1	23.6852
0.105	0.175092	0.105	4.41322	0.105	30.979
0.11	-4.56886	0.11	9.11297	0.11	22.8352
0.115	8.32646	0.115	-3.50461	0.115	23.9068
0.12	10.7672	0.12	7.60107	0.12	34.9874
0.125	9.44761	0.125	6.33056	0.125	26.1371
0.13	7.02556	0.13	7.0871	0.13	24.0898
0.135	6.39756	0.135	9.4174	0.135	18.678
0.14	12.9343	0.14	6.65079	0.14	24.8295
0.145	10.1106	0.145	4.20519	0.145	32.0719
0.15	3.20852	0.15	1.40945	0.15	17.4972
0.155	5.74555	0.155	6.10309	0.155	21.9811
0.16	17.0705	0.16	3.82962	0.16	16.6939
0.165	14.7917	0.165	4.86536	0.165	19.3203
0.17	13.4175	0.17	12.5741	0.17	16.4669
0.175	17.4219	0.175	10.7915	0.175	24.6434
0.18	16.2662	0.18	4.03407	0.18	19.5711
0.185	14.0292	0.185	7.19989	0.185	13.0343
0.19	10.7591	0.19	-11.1789	0.19	22.8778
0.195	13.3697	0.195	-17.7637	0.195	18.6373
0.2	1.15148	0.2	-22.763	0.2	22.6271
0.205	9.61498	0.205	-16.7607	0.205	17.6833
0.21	-6.88747	0.21	-2.92937	0.21	15.7116
0.215	4.68728	0.215	12.4081	0.215	30.7185
0.22	18.2052	0.22	37.7733	0.22	26.3777
0.225	4.08289	0.225	33.5591	0.225	18.879
0.23	-9.31653	0.23	37.6664	0.23	30.1986
0.235	5.17441	0.235	23.0034	0.235	19.9487
0.24	-7.61194	0.24	12.409	0.24	17.3119
0.245	3.83811	0.245	0.741243	0.245	22.8818
0.25	-0.8014	0.25	-3.6833	0.25	23.3774
0.255	1.88453	0.255	-5.23227	0.255	20.032
0.26	-3.68032	0.26	-8.14099	0.26	30.4822
0.265	3.56106	0.265	-5.11627	0.265	17.4771
0.27	10.8402	0.27	-1.47038	0.27	18.7338
0.275	7.35977	0.275	2.0407	0.275	13.7163
0.28	4.41325	0.28	-3.31457	0.28	25.7006
0.285	4.35798	0.285	6.80563	0.285	19.9364
0.29	-11.6488	0.29	5.92503	0.29	19.6007
0.295	1.06773	0.295	4.13839	0.295	15.5687
0.3	-0.674614	0.3	4.7098	0.3	18.5265
0.305	11.3774	0.305	2.45185	0.305	23.4969
0.31	-3.27323	0.31	4.00987	0.31	23.6024
0.315	-9.23294	0.315	3.4886	0.315	28.386
0.32	-0.799294	0.32	7.39816	0.32	29.5475
0.325	-10.9536	0.325	9.57404	0.325	23.3979
0.33	8.57995	0.33	5.85213	0.33	24.974
0.335	8.52409	0.335	9.2632	0.335	26.6647
0.34	-0.682493	0.34	8.09363	0.34	25.0251
0.345	-1.77495	0.345	7.77805	0.345	26.5687
0.35	1.38356	0.35	11.0964	0.35	23.9471
0.355	4.31877	0.355	6.30353	0.355	22.9451
0.36	9.92971	0.36	2.087	0.36	21.3825
0.365	4.41206	0.365	9.3932	0.365	19.9647
0.37	6.80714	0.37	4.24494	0.37	26.8292
0.375	8.26832	0.375	9.44792	0.375	17.0095
0.38	-5.50697	0.38	3.75984	0.38	23.111
0.385	12.2532	0.385	9.40255	0.385	27.4971
0.39	13.928	0.39	8.46061	0.39	19.6122
0.395	15.4417	0.395	1.84674	0.395	23.9978
0.4	1.02559	0.4	4.75443	0.4	20.0131
0.405	10.2876	0.405	4.2847	0.405	24.2317
0.41	6.11352	0.41	7.10799	0.41	23.0409
0.415	9.3378	0.415	5.66793	0.415	21.0212
0.42	-6.92854	0.42	-0.713578	0.42	29.7758
0.425	-10.1414	0.425	0.792014	0.425	30.7012
0.43	3.43143	0.43	1.94747	0.43	27.4476
0.435	5.82669	0.435	3.02658	0.435	31.5061
0.44	12.6913	0.44	7.42689	0.44	20.8801
0.445	14.6952	0.445	6.129	0.445	23.1079
0.45	5.06713	0.45	3.52714	0.45	18.972
0.455	4.18567	0.455	2.03564	0.455	28.7066
0.46	23.2058	0.46	2.20595	0.46	20.7483
0.465	3.48718	0.465	5.68181	0.465	24.9422
0.47	4.22062	0.47	7.73152	0.47	25.1112
0.475	10.0114	0.475	5.14983	0.475	24.8782
0.48	6.17675	0.48	7.62521	0.48	10.72
0.485	8.15925	0.485	5.70365	0.485	17.0143
0.49	5.55043	0.49	-3.44972	0.49	22.3788
0.495	-5.51736	0.495	3.35805	0.495	22.1354
0.5	-5.27633	0.5	3.48306	0.5	20.5508
0.505	3.98638	0.505	4.00643	0.505	24.463
0.51	4.70804	0.51	3.82001	0.51	26.7183
0.515	2.4338	0.515	1.12392	0.515	24.0205
0.52	6.97214	0.52	3.78838	0.52	22.6934
0.525	9.20385	0.525	3.34826	0.525	26.2572
0.53	8.42428	0.53	5.37553	0.53	25.5316
0.535	0.407177	0.535	-1.03341	0.535	26.174
0.54	-3.77922	0.54	-0.673977	0.54	20.8684
0.545	3.18395	0.545	4.0286	0.545	27.121
0.55	-0.21432	0.55	4.844	0.55	21.3338
0.555	-0.542379	0.555	5.11227	0.555	23.8961
0.56	8.1147	0.56	9.2984	0.56	21.8296
0.565	-5.1256	0.565	1.41847	0.565	26.5189
0.57	-2.97748	0.57	-1.57762	0.57	16.1177
0.575	11.4834	0.575	1.77124	0.575	15.6754
0.58	8.99505	0.58	12.1871	0.58	20.6057
0.585	12.2452	0.585	8.14977	0.585	22.4923
0.59	1.33866	0.59	10.2288	0.59	10.7908
0.595	2.88823	0.595	12.902	0.595	25.3656
0.6	-3.44504	0.6	7.05704	0.6	25.8859
0.605	11.0593	0.605	15.67	0.605	24.2672
0.61	3.95991	0.61	20.5947	0.61	24.5121
0.615	-4.39956	0.615	22.3036	0.615	29.7324
0.62	11.2481	0.62	19.3821	0.62	30.773
0.625	16.8731	0.625	21.3859	0.625	20.0161
0.63	1.95623	0.63	16.1494	0.63	30.8881
0.635	6.10606	0.635	14.6309	0.635	30.2175
0.64	2.06704	0.64	13.3654	0.64	28.2104
0.645	6.87782	0.645	15.3418	0.645	32.8072
0.65	-9.11347	0.65	8.9994	0.65	26.622
0.655	8.30361	0.655	8.48528	0.655	31.9065
0.66	4.43318	0.66	10.0182	0.66	33.1045
0.665	6.27013	0.665	1.52033	0.665	36.095
0.67	3.38895	0.67	1.7317	0.67	28.152
0.675	13.2954	0.675	-6.75334	0.675	29.4883
0.68	9.49283	0.68	-2.21697	0.68	26.3509
0.685	4.48994	0.685	-4.30323	0.685	34.4828
0.69	8.61503	0.69	-9.51707	0.69	29.642
0.695	0.413925	0.695	-2.21662	0.695	30.5552
0.7	7.40412	0.7	-1.47767	0.7	31.1254
0.705	6.76871	0.705	-1.10941	0.705	32.0353
0.71	-0.870939	0.71	-4.25334	0.71	24.0886
0.715	-0.78277	0.715	-6.26685	0.715	29.5688
0.72	-2.30459	0.72	-9.32537	0.72	23.6378
0.725	-3.01789	0.725	-2.81734	0.725	26.2262
0.73	-3.9645	0.73	-5.5125	0.73	32.8666
0.735	19.3291	0.735	0.302771	0.735	24.8908
0.74	20.3413	0.74	-0.0837464	0.74	28.9153
0.745	15.5388	0.745	1.74817	0.745	27.3343
0.75	17.3372	0.75	2.33623	0.75	27.4713
0.755	10.902	0.755	0.996458	0.755	27.3841
0.76	16.1466	0.76	0.395365	0.76	31.4608
0.765	24.8311	0.765	-1.00566	0.765	29.9408
0.77	32.2115	0.77	2.35869	0.77	34.289
0.775	27.4893	0.775	6.64379	0.775	26.7455
0.78	29.9279	0.78	3.24509	0.78	29.5478
0.785	24.8719	0.785	-2.68136	0.785	26.3972
0.79	21.2038	0.79	-4.24166	0.79	32.1906
0.795	2.71294	0.795	-2.39585	0.795	28.6497
0.8	23.9989	0.8	-1.55252	0.8	29.8511
0.805	17.9448	0.805	-0.243883	0.805	31.3078
0.81	17.0657	0.81	0.386177	0.81	25.8062
0.815	17.3184	0.815	2.84636	0.815	27.8561
0.82	28.2708	0.82	-2.92112	0.82	33.7702
0.825	24.8206	0.825	-1.98241	0.825	27.9566
0.83	18.4146	0.83	0.41284	0.83	29.6538
0.835	19.4393	0.835	5.52306	0.835	31.6524
0.84	21.5293	0.84	6.75184	0.84	29.2571
0.845	19.4004	0.845	4.06403	0.845	37.131
0.85	15.8027	0.85	4.89197	0.85	30.6383
0.855	7.9661	0.855	7.22122	0.855	37.2965
0.86	31.5153	0.86	4.79209	0.86	30.2912
0.865	18.9546	0.865	9.24783	0.865	28.3043
0.87	28.7241	0.87	2.53716	0.87	32.34
0.875	16.064	0.875	2.92641	0.875	33.7408
0.88	27.4302	0.88	6.50947	0.88	32.2061
0.885	27.7605	0.885	7.77659	0.885	27.6729
0.89	26.0085	0.89	7.42153	0.89	28.3613
0.895	12.5294	0.895	4.49759	0.895	34.5452
0.9	9.02957	0.9	-0.013479	0.9	33.3711
0.905	-6.78997	0.905	9.95541	0.905	35.573
0.91	-2.03445	0.91	1.76945	0.91	31.2899
0.915	1.14834	0.915	1.07461	0.915	35.8668
0.92	6.14505	0.92	1.5974	0.92	40.5981
0.925	2.00507	0.925	3.35344	0.925	44.8853
0.93	3.58332	0.93	-2.02371	0.93	35.4235
0.935	5.36836	0.935	1.70618	0.935	32.5773
0.94	1.23858	0.94	3.95027	0.94	30.5008
0.945	30.6154	0.945	2.44299	0.945	32.9693
0.95	12.3818	0.95	3.54213	0.95	36.0489
0.955	2.58631	0.955	4.77598	0.955	34.5042
0.96	19.5676	0.96	-3.93004	0.96	32.3782
0.965	5.7844	0.965	5.25187	0.965	39.0702
0.97	9.80427	0.97	4.24424	0.97	33.1843
0.975	8.10522	0.975	5.88057	0.975	35.6818
0.98	1.41007	0.98	5.61348	0.98	34.0205
0.985	8.18409	0.985	3.65108	0.985	32.7761
0.99	9.93409	0.99	2.9041	0.99	30.5279
0.995	15.4736	0.995	4.47192	0.995	30.3974
1	8.84421	1	9.73281	1	34.4718
1.005	5.02831	1.005	1.23056	1.005	40.4576
1.01	11.6081	1.01	1.05669	1.01	42.5129
1.015	6.05088	1.015	-0.849585	1.015	36.8607
1.02	6.05067	1.02	-0.765279	1.02	32.2057
1.025	5.86689	1.025	3.72222	1.025	37.4333
1.03	-6.35167	1.03	1.36016	1.03	39.9175
1.035	-8.96867	1.035	7.32625	1.035	38.5639
1.04	-6.85185	1.04	9.66174	1.04	38.7818
1.045	1.57945	1.045	2.25316	1.045	28.9588
1.05	4.1986	1.05	2.97906	1.05	34.7951
1.055	4.41006	1.055	-5.22702	1.055	35.9447
1.06	2.18564	1.06	-7.0568	1.06	30.7893
1.065	7.9382	1.065	4.42021	1.065	33.0386
1.07	6.98738	1.07	6.74871	1.07	32.7968
1.075	2.2452	1.075	5.48759	1.075	32.4851
1.08	5.44891	1.08	1.06709	1.08	28.847
1.085	-8.4388	1.085	3.68696	1.085	27.0406
1.09	2.78416	1.09	5.66886	1.09	27.5618
1.095	1.24462	1.095	-0.465108	1.095	31.0671
1.1	1.05186	1.1	0.998217	1.1	39.4709
1.105	7.8811	1.105	2.70446	1.105	23.8481
1.11	10.5053	1.11	3.18859	1.11	34.4139
1.115	-2.08631	1.115	8.54831	1.115	35.1626
1.12	1.2524	1.12	5.69648	1.12	29.9808
1.125	5.66971	1.125	-0.451616	1.125	29.904
1.13	1.98647	1.13	-1.87487	1.13	33.5748
1.135	12.3408	1.135	2.19366	1.135	35.6235
1.14	-2.98114	1.14	0.623878	1.14	20.0326
1.145	1.75886	1.145	-0.716065	1.145	35.1003
1.15	6.67731	1.15	5.29538	1.15	35.4086
1.155	10.7851	1.155	-0.933115	1.155	35.0869
1.16	3.36486	1.16	2.52152	1.16	32.6653
1.165	1.93188	1.165	-0.0556259	1.165	34.1324
1.17	7.68341	1.17	7.38736	1.17	29.8066
1.175	2.06731	1.175	2.59897	1.175	27.0765
1.18	3.50508	1.18	-0.575383	1.18	27.522
1.185	-2.30482	1.185	4.4749	1.185	33.5438
1.19	2.67632	1.19	4.37341	1.19	37.6324
1.195	-5.86558	1.195	4.60886	1.195	31.5838
1.2	-2.45036	1.2	2.11077	1.2	34.6058
1.205	4.55055	1.205	7.94104	1.205	34.5137
1.21	-3.70721	1.21	1.30947	1.21	33.1965
1.215	0.0491541	1.215	0.853859	1.215	31.8165
1.22	-1.95723	1.22	2.20664	1.22	24.7055
1.225	-0.419615	1.225	-0.843485	1.225	28.8905
1.23	-1.48982	1.23	7.25502	1.23	31.7402
1.235	6.2303	1.235	1.16907	1.235	38.1222
1.24	-3.37629	1.24	2.57473	1.24	28.9736
1.245	0.798273	1.245	5.4134	1.245	40.6527
1.25	-3.42251	1.25	6.51537	1.25	25.6698
1.255	7.73511	1.255	6.5113	1.255	25.0238
1.26	-4.87962	1.26	3.47008	1.26	30.2997
1.265	6.53565	1.265	1.30318	1.265	42.3086
1.27	-0.0286081	1.27	5.61873	1.27	34.0942
1.275	-5.04514	1.275	8.23434	1.275	42.6821
1.28	-1.76309	1.28	2.00229	1.28	31.2243
1.285	5.80229	1.285	5.72472	1.285	25.72
1.29	-5.15788	1.29	3.26487	1.29	39.1007
1.295	4.07893	1.295	7.19574	1.295	31.285
1.3	5.54357	1.3	6.851	1.3	31.1247
1.305	4.30411	1.305	1.20479	1.305	41.995
1.31	11.9181	1.31	9.06164	1.31	37.5024
1.315	12.9811	1.315	13.02	1.315	40.3397
1.32	7.98102	1.32	6.63231	1.32	38.0884
1.325	1.20374	1.325	5.15478	1.325	34.7571
1.33	5.54874	1.33	1.29114	1.33	33.5102
1.335	5.52321	1.335	2.79586	1.335	44.7006
1.34	8.33657	1.34	5.48149	1.34	48.8768
1.345	9.75195	1.345	0.606358	1.345	39.7396
1.35	4.55485	1.35	1.83836	1.35	34.9994
1.355	-7.838	1.355	6.93853	1.355	39.7407
1.36	-1.97062	1.36	-1.9421	1.36	43.0493
1.365	8.69864	1.365	6.51144	1.365	36.3464
1.37	-12.229	1.37	0.427341	1.37	29.2072
1.375	-5.09874	1.375	2.39088	1.375	47.9906
1.38	2.0683	1.38	1.2932	1.38	38.6427
1.385	7.81667	1.385	5.94318	1.385	42.8066
1.39	9.01687	1.39	0.485329	1.39	45.7466
1.395	8.72985	1.395	0.642645	1.395	40.9623
1.4	-2.08561	1.4	6.99221	1.4	45.3879
1.405	7.52609	1.405	-2.18858	1.405	39.9744
1.41	8.24404	1.41	2.28558	1.41	46.3688
1.415	6.61729	1.415	4.36804	1.415	43.7202
1.42	14.6734	1.42	2.11753	1.42	35.4657
1.425	10.2218	1.425	1.23152	1.425	43.1436
1.43	7.72747	1.43	1.46319	1.43	38.451
1.435	-7.3159	1.435	6.47329	1.435	39.9503
1.44	-2.9986	1.44	8.70297	1.44	40.7844
1.445	-2.05467	1.445	3.42518	1.445	33.4191
1.45	5.86622	1.45	-1.99216	1.45	47.2549
1.455	3.52576	1.455	1.55712	1.455	44.6306
1.46	-8.62084	1.46	0.517898	1.46	43.6182
1.465	10.1374	1.465	3.14468	1.465	49.3256
1.47	6.62613	1.47	4.04925	1.47	43.0254
1.475	0.465174	1.475	-0.241058	1.475	32.1015
1.48	4.54274	1.48	6.60181	1.48	40.3447
1.485	-1.37776	1.485	0.113096	1.485	43.9199
1.49	2.93364	1.49	4.05691	1.49	46.6816
1.495	3.54363	1.495	2.16507	1.495	40.1406
1.5	7.01187	1.5	1.74308	1.5	47.1082
1.505	4.18897	1.505	-0.0475776	1.505	40.1992
1.51	-0.160631	1.51	5.10749	1.51	43.9931
1.515	11.8527	1.515	-0.0339166	1.515	51.0804
1.52	2.58443	1.52	6.31375	1.52	42.9634
1.525	4.0661	1.525	6.56612	1.525	48.3797
1.53	10.3501	1.53	3.50571	1.53	44.3842
1.535	9.66672	1.535	3.43073	1.535	36.991
1.54	6.13703	1.54	0.204788	1.54	40.1026
1.545	12.7175	1.545	-1.98985	1.545	38.765
1.55	9.68408	1.55	4.8155	1.55	41.6109
1.555	12.5687	1.555	3.51393	1.555	44.8197
1.56	22.0008	1.56	7.35399	1.56	50.6967
1.565	13.3038	1.565	3.66914	1.565	45.2863
1.57	4.86512	1.57	2.9634	1.57	40.5265
1.575	15.3763	1.575	3.7469	1.575	52.6619
1.58	10.7898	1.58	-1.17609	1.58	51.6603
1.585	3.59809	1.585	1.53198	1.585	45.695
1.59	7.92723	1.59	5.0661	1.59	45.649
1.595	6.152	1.595	4.02248	1.595	44.9544
1.6	9.18547	1.6	-0.687536	1.6	42.2519
1.605	16.3924	1.605	-2.60983	1.605	43.5286
1.61	20.6073	1.61	4.88697	1.61	41.0819
1.615	32.8203	1.615	4.7185	1.615	43.8141
1.62	39.1731	1.62	-3.73548	1.62	47.3787
1.625	17.9837	1.625	-2.5155	1.625	39.0457
1.63	30.4909	1.63	1.53228	1.63	50.107
1.635	28.3816	1.635	3.35319	1.635	50.1233
1.64	24.5157	1.64	4.8059	1.64	47.9163
1.645	26.4007	1.645	3.00275	1.645	42.8114
1.65	18.1822	1.65	6.4033	1.65	50.3274
1.655	22.5117	1.655	1.51776	1.655	44.2969
1.66	11.6311	1.66	-2.47553	1.66	37.9872
1.665	2.9781	1.665	6.53482	1.665	49.9104
1.67	10.6152	1.67	8.97412	1.67	40.6793
1.675	14.1045	1.675	8.3857	1.675	42.9923
1.68	1.87428	1.68	5.68738	1.68	54.9005
1.685	11.067	1.685	2.38506	1.685	51.4699
1.69	2.41757	1.69	5.71983	1.69	48.3362
1.695	14.394	1.695	6.777	1.695	45.3527
1.7	26.1885	1.7	5.37366	1.7	39.1249
1.705	11.6665	1.705	5.97993	1.705	37.7351
1.71	21.8089	1.71	2.54553	1.71	40.9591
1.715	-3.08117	1.715	0.601442	1.715	44.822
1.72	4.76391	1.72	6.5929	1.72	48.0252
1.725	4.29448	1.725	1.97804	1.725	43.9428
1.73	22.3019	1.73	5.31014	1.73	35.7036
1.735	5.95047	1.735	4.55591	1.735	43.0578
1.74	9.32471	1.74	2.49427	1.74	49.1487
1.745	27.0559	1.745	-1.96471	1.745	41.2776
1.75	24.2128	1.75	-1.48785	1.75	42.382
1.755	23.0103	1.755	4.75488	1.755	43.0454
1.76	6.83821	1.76	-2.35102	1.76	39.3691
1.765	4.71	1.765	0.300033	1.765	43.6575
1.77	6.33645	1.77	4.29844	1.77	52.2044
1.775	11.4422	1.775	4.08263	1.775	51.7173
1.78	3.95806	1.78	2.63432	1.78	49.0245
1.785	12.6495	1.785	4.75795	1.785	36.8517
1.79	26.4843	1.79	6.67587	1.79	33.9
1.795	27.8561	1.795	6.32894	1.795	29.5478
1.8	3.11286	1.8	2.8273	1.8	32.5212
1.805	18.9121	1.805	6.22528	1.805	39.9191
1.81	22.1224	1.81	6.531	1.81	35.705
1.815	17.2262	1.815	2.64572	1.815	41.7642
1.82	13.3057	1.82	3.93976	1.82	37.143
1.825	16.0702	1.825	4.49016	1.825	34.25
1.83	18.4617	1.83	7.6162	1.83	39.6804
1.835	26.3172	1.835	2.77798	1.835	34.6861
1.84	18.3825	1.84	7.15788	1.84	39.856
1.845	28.2359	1.845	10.5307	1.845	39.2043
1.85	9.32002	1.85	6.90102	1.85	36.9561
1.855	18.9635	1.855	2.41704	1.855	33.2085
1.86	10.7903	1.86	3.85452	1.86	27.5634
1.865	11.1594	1.865	6.55162	1.865	34.0316
1.87	11.4266	1.87	3.21419	1.87	45.0286
1.875	14.4135	1.875	0.558961	1.875	49.3822
1.88	13.0946	1.88	3.0992	1.88	45.5202
1.885	27.5865	1.885	0.812252	1.885	34.0592
1.89	25.0417	1.89	1.03687	1.89	39.0308
1.895	19.2201	1.895	-2.91889	1.895	33.9398
1.9	19.7267	1.9	5.25457	1.9	30.2052
1.905	27.4293	1.905	0.563031	1.905	42.8938
1.91	25.0528	1.91	6.86561	1.91	39.516
1.915	2.23726	1.915	0.221901	1.915	30.6659
1.92	13.1147	1.92	3.02558	1.92	35.1042
1.925	21.276	1.925	4.41335	1.925	32.8627
1.93	6.61	1.93	5.66318	1.93	29.4586
1.935	6.05523	1.935	3.5175	1.935	28.0901
1.94	7.21899	1.94	2.50572	1.94	42.0174
1.945	-0.298083	1.945	7.18947	1.945	40.9116
1.95	17.1265	1.95	7.04516	1.95	36.7305
1.955	11.1311	1.955	7.86674	1.955	31.6379
1.96	5.249	1.96	3.10027	1.96	38.9982
1.965	26.4693	1.965	6.01048	1.965	41.9156
1.97	14.8623	1.97	2.78699	1.97	35.0632
1.975	9.54659	1.975	-5.77707	1.975	39.0923
1.98	16.7077	1.98	-5.96245	1.98	40.2588
1.985	12.2204	1.985	-3.4975	1.985	37.9946
1.99	13.5493	1.99	9.82945	1.99	34.1566
1.995	18.2265	1.995	-0.911694	1.995	39.364
2	8.83802	2	1.21112	2	31.6411
2.005	18.9244	2.005	0.36831	2.005	35.5317
2.01	15.0081	2.01	1.99646	2.01	43.7545
2.015	14.7124	2.015	4.98775	2.015	31.9559
2.02	-1.27316	2.02	-5.03496	2.02	38.5124
2.025	3.44833	2.025	3.58905	2.025	33.3032
2.03	6.4803	2.03	1.55196	2.03	34.615
2.035	15.5849	2.035	0.802997	2.035	38.3381
2.04	11.9268	2.04	1.18653	2.04	35.9446
2.045	18.0442	2.045	2.52241	2.045	33.8912
2.05	18.1554	2.05	-3.02853	2.05	34.5992
2.055	13.4902	2.055	5.27725	2.055	31.3232
2.06	11.8329	2.06	-0.870271	2.06	37.4875
2.065	11.2617	2.065	4.49774	2.065	34.8317
2.07	10.6641	2.07	2.0795	2.07	21.634
2.075	14.4475	2.075	-0.122234	2.075	25.711
2.08	18.7689	2.08	-0.630101	2.08	34.3862
2.085	28.8782	2.085	-0.217755	2.085	38.3851
2.09	16.5753	2.09	4.94935	2.09	37.5854
2.095	24.0468	2.095	-1.82407	2.095	31.7773
2.1	25.4302	2.1	7.63023	2.1	26.1914
2.105	3.233	2.105	2.30799	2.105	26.9547
2.11	10.8335	2.11	6.58864	2.11	30.6071
2.115	16.308	2.115	-1.0977	2.115	19.8487
2.12	26.877	2.12	6.86281	2.12	34.1717
2.125	23.4257	2.125	2.10656	2.125	23.9495
2.13	21.3069	2.13	2.94173	2.13	18.7398
2.135	13.9772	2.135	1.12222	2.135	26.4988
2.14	15.4111	2.14	-0.0218483	2.14	38.7341
2.145	-6.04371	2.145	4.3052	2.145	27.3323
2.15	6.34202	2.15	8.2806	2.15	33.9606
2.155	5.10756	2.155	4.78002	2.155	21.544
2.16	10.3593	2.16	2.24174	2.16	32.5365
2.165	9.97044	2.165	-0.215215	2.165	27.1056
2.17	10.7291	2.17	5.65163	2.17	23.8835
2.175	-3.40982	2.175	1.14992	2.175	17.7989
2.18	7.75149	2.18	5.98774	2.18	26.4296
2.185	6.7364	2.185	6.61234	2.185	30.2433
2.19	3.97357	2.19	5.97337	2.19	20.4324
2.195	10.5929	2.195	1.21941	2.195	27.1426
2.2	11.3155	2.2	2.9156	2.2	26.7663
2.205	19.9448	2.205	6.04011	2.205	27.4274
2.21	12.3795	2.21	4.83822	2.21	22.7114
2.215	19.4223	2.215	4.46206	2.215	25.437
2.22	-6.91249	2.22	8.76179	2.22	16.2692
2.225	4.30836	2.225	5.86625	2.225	20.5767
2.23	7.69783	2.23	6.44064	2.23	21.1564
2.235	11.079	2.235	2.14068	2.235	23.2827
2.24	-2.50201	2.24	1.10049	2.24	25.6209
2.245	16.0099	2.245	3.62142	2.245	27.2684
2.25	16.303	2.25	1.38808	2.25	17.072
2.255	3.30787	2.255	5.84302	2.255	24.9472
2.26	17.2821	2.26	1.07656	2.26	26.8615
2.265	12.9021	2.265	2.41959	2.265	25.7678
2.27	8.22656	2.27	6.26231	2.27	24.7164
2.275	-4.45666	2.275	1.39332	2.275	30.7559
2.28	0.287726	2.28	2.54013	2.28	18.7153
2.285	-12.4838	2.285	1.98472	2.285	28.7078
2.29	-3.91901	2.29	4.49099	2.29	33.0852
2.295	-9.43128	2.295	2.87177	2.295	18.8037
2.3	-0.719501	2.3	2.71771	2.3	21.5367
2.305	-1.15219	2.305	-0.587053	2.305	23.7168
2.31	-1.1491	2.31	-0.915814	2.31	29.4138
2.315	-11.5323	2.315	3.19491	2.315	22.0169
2.32	3.51763	2.32	3.44673	2.32	32.2407
2.325	-8.66707	2.325	6.40453	2.325	26.6145
2.33	-3.86202	2.33	4.34212	2.33	33.4706
2.335	-1.02409	2.335	5.4596	2.335	27.252
2.34	-5.71561	2.34	6.18851	2.34	26.1862
2.345	-2.35769	2.345	4.9679	2.345	23.7523
2.35	2.75809	2.35	9.3542	2.35	22.1307
2.355	11.4924	2.355	6.51153	2.355	20.3163
2.36	6.37244	2.36	8.65353	2.36	25.2325
2.365	6.56216	2.365	7.56153	2.365	26.0213
2.37	15.0954	2.37	6.8697	2.37	37.5275
2.375	14.9869	2.375	6.45435	2.375	22.2054
2.38	16.0468	2.38	1.68484	2.38	28.5568
2.385	10.4271	2.385	1.10801	2.385	30.6905
2.39	14.8202	2.39	9.53783	2.39	27.1283
2.395	-2.33824	2.395	6.65375	2.395	17.3297
2.4	8.86584	2.4	6.79385	2.4	25.2683
2.405	15.8341	2.405	6.25771	2.405	20.5029
2.41	19.8446	2.41	3.84276	2.41	28.029
2.415	18.2632	2.415	8.66313	2.415	30.5697
2.42	15.5138	2.42	5.77202	2.42	33.3287
2.425	17.596	2.425	7.80501	2.425	27.7652
2.43	7.39594	2.43	5.37103	2.43	25.8361
2.435	5.39092	2.435	10.3063	2.435	30.1416
2.44	5.03965	2.44	7.1808	2.44	24.258
2.445	9.30169	2.445	-0.833282	2.445	24.3122
2.45	10.0109	2.45	12.2281	2.45	12.6215
2.455	18.552	2.455	7.6962	2.455	22.3601
2.46	5.28806	2.46	5.54143	2.46	19.2634
2.465	8.53938	2.465	-1.8612	2.465	25.2895
2.47	5.43103	2.47	-2.66023	2.47	9.28241
2.475	10.868	2.475	1.52793	2.475	21.1692
2.48	1.16215	2.48	-0.701921	2.48	19.577
2.485	13.628	2.485	4.93401	2.485	26.3655
2.49	12.2649	2.49	0.909334	2.49	25.1048
2.495	9.63484	2.495	3.87067	2.495	20.238
2.5	19.0136	2.5	2.8433	2.5	15.9331
2.505	6.33992	2.505	0.227337	2.505	24.4397
2.51	8.72535	2.51	0.453747	2.51	25.533
2.515	-4.90278	2.515	1.32308	2.515	30.8878
2.52	9.13993	2.52	3.40718	2.52	23.2083
2.525	8.19554	2.525	3.95055	2.525	26.8907
2.53	13.254	2.53	6.23847	2.53	19.3592
2.535	-2.61661	2.535	4.68935	2.535	21.5707
2.54	-8.82666	2.54	5.4392	2.54	24.6163
2.545	1.46626	2.545	3.00055	2.545	27.8507
2.55	-15.2215	2.55	8.63702	2.55	32.1063
2.555	-3.13078	2.555	7.37675	2.555	25.5131
2.56	-15.4815	2.56	8.19365	2.56	23.667
2.565	-14.7952	2.565	3.48995	2.565	26.5698
2.57	-19.9755	2.57	-0.211163	2.57	28.8723
2.575	-8.44744	2.575	2.59687	2.575	25.4656
2.58	-8.99743	2.58	5.38102	2.58	21.4373
2.585	-14.5494	2.585	1.23405	2.585	27.4788
2.59	6.51866	2.59	2.86564	2.59	19.391
2.595	4.62043	2.595	11.9479	2.595	28.3144
2.6	-3.87187	2.6	1.65003	2.6	23.0019
2.605	6.18471	2.605	7.99447	2.605	20.4652
2.61	12.3516	2.61	6.38034	2.61	26.2893
2.615	13.6514	2.615	0.381425	2.615	21.5661
2.62	3.40136	2.62	0.503287	2.62	19.8024
2.625	15.9493	2.625	10.1014	2.625	19.4641
2.63	11.9107	2.63	4.88185	2.63	23.7448
2.635	15.7972	2.635	4.76184	2.635	20.0179
2.64	8.74893	2.64	7.6427	2.64	17.037
2.645	-1.26794	2.645	-1.30089	2.645	26.0829
2.65	13.4906	2.65	-2.77437	2.65	25.3248
2.655	16.3916	2.655	2.94064	2.655	21.5783
2.66	2.1998	2.66	9.26413	2.66	16.0903
2.665	10.6299	2.665	12.1999	2.665	18.2459
2.67	2.47074	2.67	10.6719	2.67	24.6705
2.675	8.45227	2.675	6.21188	2.675	22.6074
2.68	2.07061	2.68	8.81717	2.68	31.0875
2.685	4.9687	2.685	7.26427	2.685	23.3627
2.69	5.82258	2.69	5.19043	2.69	27.6024
2.695	2.6847	2.695	6.9597	2.695	19.8056
2.7	6.30322	2.7	0.661785	2.7	19.7472
2.705	5.87848	2.705	0.558727	2.705	28.4931
2.71	-7.86346	2.71	2.73843	2.71	30.3394
2.715	0.470631	2.715	2.15056	2.715	27.9313
2.72	6.04306	2.72	6.43004	2.72	29.0316
2.725	15.4072	2.725	1.5991	2.725	18.3155
2.73	13.9516	2.73	6.65222	2.73	28.4842
2.735	7.33267	2.735	7.10193	2.735	31.2948
2.74	11.1024	2.74	5.50778	2.74	27.5584
2.745	2.52798	2.745	1.4876	2.745	27.0403
2.75	14.9527	2.75	-3.35791	2.75	26.8788
2.755	2.92546	2.755	8.44621	2.755	23.0536
2.76	2.18017	2.76	6.11896	2.76	27.8779
2.765	12.0279	2.765	4.40092	2.765	23.8686
2.77	5.90252	2.77	5.98647	2.77	26.7511
2.775	8.2391	2.775	10.4762	2.775	25.2243
2.78	2.88096	2.78	8.41702	2.78	18.2518
2.785	-9.21312	2.785	1.8332	2.785	28.2527
2.79	-21.4991	2.79	3.70181	2.79	27.048
2.795	-14.5111	2.795	2.25841	2.795	28.248
2.8	18.047	2.8	4.31245	2.8	33.4946
2.805	-0.285252	2.805	7.20304	2.805	36.7508
2.81	-5.00093	2.81	3.05107	2.81	25.6994
2.815	-4.25368	2.815	8.2122	2.815	29.6478
2.82	0.885046	2.82	6.45667	2.82	30.4953
2.825	6.22782	2.825	4.29059	2.825	32.4438
2.83	6.61919	2.83	8.9381	2.83	19.3327
2.835	6.00527	2.835	-1.97496	2.835	27.6784
2.84	-0.952408	2.84	3.50256	2.84	27.0009
2.845	-4.1355	2.845	6.45818	2.845	29.103
2.85	10.4433	2.85	5.61709	2.85	25.1879
2.855	4.28414	2.855	1.53049	2.855	34.7608
2.86	4.02197	2.86	7.55578	2.86	28.2017
2.865	-1.06998	2.865	6.87247	2.865	30.1503
2.87	9.32871	2.87	8.86729	2.87	22.0992
2.875	5.24898	2.875	3.0467	2.875	27.0742
2.88	-3.94185	2.88	9.59009	2.88	34.7077
2.885	9.01484	2.885	3.00138	2.885	30.723
2.89	-4.46162	2.89	10.4886	2.89	29.1063
2.895	5.35556	2.895	12.5554	2.895	30.884
2.9	3.57255	2.9	8.33178	2.9	40.1538
2.905	7.31024	2.905	3.45884	2.905	38.7916
2.91	0.434494	2.91	9.61746	2.91	33.5844
2.915	-0.317702	2.915	6.79079	2.915	25.8102
2.92	5.76706	2.92	9.21461	2.92	36.6166
2.925	4.26417	2.925	1.70968	2.925	33.6631
2.93	5.31082	2.93	4.16448	2.93	39.7735
2.935	5.3307	2.935	7.19734	2.935	37.6861
2.94	10.7136	2.94	4.86586	2.94	41.8238
2.945	7.65245	2.945	1.77742	2.945	39.8482
2.95	8.88044	2.95	4.81431	2.95	21.8386
2.955	4.21615	2.955	11.5462	2.955	34.9438
2.96	12.1751	2.96	4.07698	2.96	34.0963
2.965	12.4083	2.965	10.7913	2.965	37.3904
2.97	1.01769	2.97	8.5111	2.97	30.1059
2.975	-0.801905	2.975	8.99303	2.975	32.4461
2.98	5.15367	2.98	14.9175	2.98	38.3847
2.985	6.08969	2.985	7.76551	2.985	30.5547
2.99	2.72228	2.99	4.69507	2.99	33.4043
2.995	-2.40376	2.995	1.57791	2.995	27.8561
3	0.618234	3	5.72884	3	25.9814
3.005	-2.79837	3.005	6.98928	3.005	31.8583
3.01	0.78277	3.01	7.78386	3.01	28.0064
3.015	5.42926	3.015	3.50741	3.015	26.9598
3.02	2.42266	3.02	6.8331	3.02	21.4689
3.025	6.98666	3.025	11.0182	3.025	20.888
3.03	-0.336898	3.03	3.60844	3.03	17.3702
3.035	0.148714	3.035	8.4142	3.035	27.4834
3.04	4.87099	3.04	2.9021	3.04	30.1585
3.045	-5.87068	3.045	1.1661	3.045	30.5085
3.05	12.8411	3.05	8.45384	3.05	30.4243
3.055	4.20049	3.055	6.8797	3.055	28.2789
3.06	-5.57597	3.06	4.64478	3.06	31.4655
3.065	4.51118	3.065	0.879851	3.065	22.1584
3.07	-8.19634	3.07	3.62335	3.07	19.3372
3.075	-3.71421	3.075	2.22988	3.075	21.4333
3.08	4.47415	3.08	5.0994	3.08	14.0306
3.085	8.06788	3.085	6.63873	3.085	22.1264
3.09	15.8935	3.09	5.47306	3.09	20.1196
3.095	1.62605	3.095	2.46564	3.095	26.5438
3.1	3.0875	3.1	10.6188	3.1	23.3201
3.105	8.42733	3.105	1.80775	3.105	20.0864
3.11	7.04912	3.11	4.60991	3.11	18.5012
3.115	-2.24635	3.115	2.54555	3.115	23.1479
3.12	11.3514	3.12	6.94895	3.12	17.3168
3.125	6.59308	3.125	5.33929	3.125	23.5012
3.13	-0.198822	3.13	5.99486	3.13	33.2369
3.135	8.35551	3.135	13.0821	3.135	26.7429
3.14	6.64439	3.14	8.45556	3.14	23.1835
3.145	6.25106	3.145	7.80789	3.145	14.4415
3.15	9.48919	3.15	6.63825	3.15	18.8959
3.155	12.8476	3.155	3.21338	3.155	31.0547
3.16	2.18031	3.16	5.03156	3.16	29.165
3.165	0.8806	3.165	6.34203	3.165	30.8511
3.17	6.91859	3.17	7.73372	3.17	28.32
3.175	11.3249	3.175	4.87043	3.175	31.5988
3.18	5.21503	3.18	4.06401	3.18	34.3194
3.185	6.18415	3.185	5.11191	3.185	33.6194
3.19	3.9824	3.19	8.82824	3.19	34.5508
3.195	9.24943	3.195	9.58957	3.195	27.2511
3.2	12.6983	3.2	4.2084	3.2	32.3498
3.205	13.95	3.205	5.14533	3.205	39.0213
3.21	4.83398	3.21	4.38831	3.21	30.2739
3.215	10.3964	3.215	0.713401	3.215	21.1035
3.22	12.3672	3.22	8.33086	3.22	21.4665
3.225	0.0620609	3.225	4.79411	3.225	27.6141
3.23	16.5478	3.23	11.9714	3.23	12.5316
3.235	0.29062	3.235	7.27668	3.235	19.4241
3.24	9.84401	3.24	8.85372	3.24	27.5042
3.245	2.4023	3.245	0.256923	3.245	29.4158
3.25	1.02018	3.25	7.54806	3.25	26.3332
3.255	2.80684	3.255	7.58445	3.255	36.8611
3.26	2.08319	3.26	12.865	3.26	32.2531
3.265	9.03709	3.265	6.92995	3.265	26.7154
3.27	9.1828	3.27	5.21076	3.27	30.0304
3.275	0.439297	3.275	5.62964	3.275	26.378
3.28	11.4595	3.28	6.20809	3.28	15.277
3.285	14.3848	3.285	5.6008	3.285	26.1225
3.29	12.011	3.29	6.21721	3.29	23.0923
3.295	4.42097	3.295	5.64659	3.295	26.5645
3.3	1.74879	3.3	5.49865	3.3	31.5354
3.305	5.68311	3.305	8.38721	3.305	23.7325
3.31	-1.95298	3.31	7.03642	3.31	18.238
3.315	0.187898	3.315	6.19524	3.315	23.939
3.32	-7.78336	3.32	11.0016	3.32	21.9927
3.325	-1.06728	3.325	6.73203	3.325	17.0615
3.33	1.04608	3.33	2.03792	3.33	22.1496
3.335	-9.20192	3.335	1.75327	3.335	30.9357
3.34	3.46672	3.34	7.85486	3.34	33.9593
3.345	-1.71437	3.345	17.8786	3.345	29.5853
3.35	-16.0554	3.35	2.49562	3.35	35.3141
3.355	2.30996	3.355	6.30749	3.355	36.7253
3.36	1.17568	3.36	5.74128	3.36	29.5898
3.365	-13.1309	3.365	3.58889	3.365	27.1077
3.37	5.75156	3.37	4.59687	3.37	22.2626
3.375	-4.79621	3.375	6.12038	3.375	25.1603
3.38	1.40281	3.38	2.02276	3.38	17.2987
3.385	-0.234419	3.385	7.07725	3.385	27.3162
3.39	2.3809	3.39	3.37133	3.39	25.3446
3.395	-2.6822	3.395	9.12856	3.395	33.0339
3.4	4.6936	3.4	-2.10549	3.4	18.1518
3.405	-5.35468	3.405	4.08105	3.405	21.7804
3.41	-12.1372	3.41	8.17781	3.41	31.2471
3.415	-11.0759	3.415	8.39362	3.415	24.3793
3.42	-2.93391	3.42	4.21536	3.42	30.4281
3.425	-5.74345	3.425	7.82903	3.425	23.1956
3.43	-3.74032	3.43	4.88203	3.43	22.7065
3.435	-6.16511	3.435	7.30396	3.435	27.0342
3.44	-9.58999	3.44	1.99425	3.44	32.9992
3.445	-8.44832	3.445	6.76483	3.445	24.9091
3.45	-4.71029	3.45	14.6514	3.45	20.6286
3.455	-13.6944	3.455	16.5023	3.455	22.7517
3.46	-13.6644	3.46	13.4753	3.46	19.2246
3.465	-8.70997	3.465	9.09872	3.465	22.7849
3.47	5.48097	3.47	9.84276	3.47	26.0914
3.475	-0.0954332	3.475	13.2629	3.475	20.5672
3.48	-5.29309	3.48	8.09024	3.48	22.8732
3.485	-7.44582	3.485	12.3144	3.485	24.5714
3.49	-2.72637	3.49	8.37644	3.49	25.6893
3.495	6.78465	3.495	14.2551	3.495	17.1518
3.5	7.10901	3.5	12.9024	3.5	16.5374
3.505	-0.492365	3.505	11.0774	3.505	24.229
3.51	-1.84058	3.51	17.3699	3.51	20.5378
3.515	4.51988	3.515	16.138	3.515	27.4453
3.52	4.58415	3.52	11.4458	3.52	18.8294
3.525	10.7955	3.525	13.1159	3.525	31.7962
3.53	-2.21518	3.53	14.3023	3.53	26.9501
3.535	7.22328	3.535	7.30893	3.535	24.1418
3.54	5.37316	3.54	12.9109	3.54	28.2958
3.545	9.7881	3.545	10.6269	3.545	28.1177
3.55	12.831	3.55	9.68297	3.55	21.0308
3.555	6.24195	3.555	7.65979	3.555	30.0149
3.56	-1.17462	3.56	8.97735	3.56	30.4378
3.565	-10.9173	3.565	6.34434	3.565	26.8178
3.57	1.67333	3.57	10.4887	3.57	25.8956
3.575	5.35636	3.575	3.99905	3.575	19.237
3.58	-9.33809	3.58	8.26702	3.58	21.8242
3.585	2.27032	3.585	8.50378	3.585	23.8562
3.59	-8.25829	3.59	5.28254	3.59	20.1647
3.595	-3.99952	3.595	10.6358	3.595	22.537
3.6	-1.36984	3.6	8.65152	3.6	21.2091
3.605	4.3527	3.605	7.15926	3.605	22.5544
3.61	14.3707	3.61	4.62704	3.61	24.6945
3.615	8.70946	3.615	8.51777	3.615	29.0789
3.62	-0.0836829	3.62	4.58876	3.62	32.2321
3.625	13.3342	3.625	5.86733	3.625	30.0185
3.63	9.70812	3.63	8.55362	3.63	24.415
3.635	2.43464	3.635	7.25711	3.635	23.91
3.64	-5.08897	3.64	1.88136	3.64	22.9613
3.645	-17.107	3.645	3.81409	3.645	33.2502
3.65	5.77371	3.65	12.0704	3.65	36.0936
3.655	8.05306	3.655	8.06552	3.655	23.2199
3.66	3.41564	3.66	0.916733	3.66	22.2412
3.665	6.1084	3.665	5.64327	3.665	31.3552
3.67	7.51263	3.67	6.00267	3.67	34.4338
3.675	7.37192	3.675	10.8119	3.675	18.8692
3.68	7.04207	3.68	4.74514	3.68	25.0827
3.685	12.8394	3.685	12.1793	3.685	23.0289
3.69	7.71101	3.69	8.501	3.69	25.7228
3.695	14.4106	3.695	6.47061	3.695	21.8181
3.7	0.835355	3.7	5.96075	3.7	28.2864
3.705	-0.707373	3.705	15.1787	3.705	31.0814
3.71	12.7359	3.71	7.43855	3.71	28.5929
3.715	5.24158	3.715	2.22684	3.715	19.662
3.72	-9.04325	3.72	3.05314	3.72	22.9799
3.725	-11.3436	3.725	9.30525	3.725	28.2787
3.73	-3.1417	3.73	8.92963	3.73	28.4338
3.735	4.1972	3.735	5.9262	3.735	24.6163
3.74	14.0678	3.74	7.20674	3.74	28.4152
3.745	-4.19516	3.745	8.67514	3.745	22.6562
3.75	8.70476	3.75	6.53935	3.75	29.4601
3.755	6.98518	3.755	9.47755	3.755	34.835
3.76	3.54647	3.76	8.40822	3.76	27.3871
3.765	-1.5745	3.765	8.32187	3.765	20.5192
3.77	4.51831	3.77	4.7941	3.77	29.7701
3.775	7.18611	3.775	7.3938	3.775	26.02
3.78	7.66938	3.78	0.045009	3.78	26.6632
3.785	-1.24579	3.785	8.25072	3.785	25.0459
3.79	1.0109	3.79	7.02878	3.79	24.6939
3.795	0.480409	3.795	6.9576	3.795	33.0865
3.8	-10.4686	3.8	-0.750978	3.8	27.4459
3.805	3.66688	3.805	7.82267	3.805	30.8837
3.81	2.99603	3.81	1.9468	3.81	31.7591
3.815	6.37701	3.815	-4.58962	3.815	29.635
3.82	-10.4432	3.82	3.32881	3.82	28.0202
3.825	-7.35114	3.825	-0.26561	3.825	26.1223
3.83	7.72884	3.83	2.03734	3.83	29.1529
3.835	-7.47049	3.835	1.22952	3.835	31.0523
3.84	-0.986746	3.84	6.91511	3.84	35.5727
3.845	1.39635	3.845	6.28808	3.845	24.4902
3.85	0.708468	3.85	0.628362	3.85	26.016
3.855	-2.7395	3.855	4.73405	3.855	24.6243
3.86	1.55215	3.86	5.07272	3.86	33.1127
3.865	-9.42765	3.865	9.43194	3.865	39.4662
3.87	1.08568	3.87	3.89837	3.87	28.3848
3.875	1.66118	3.875	5.23181	3.875	28.8524
3.88	-9.35319	3.88	10.9863	3.88	36.4305
3.885	2.49773	3.885	7.06569	3.885	29.6309
3.89	6.03438	3.89	4.51721	3.89	30.0384
3.895	8.42762	3.895	8.81412	3.895	29.2449
3.9	-10.1456	3.9	8.77727	3.9	35.2641
3.905	2.16813	3.905	9.37192	3.905	30.91
3.91	5.61246	3.91	2.62346	3.91	37.3599
3.915	-0.578725	3.915	5.95443	3.915	33.5059
3.92	1.49904	3.92	8.86053	3.92	33.2484
3.925	5.80933	3.925	5.91671	3.925	31.3672
3.93	-0.186707	3.93	5.1993	3.93	33.9016
3.935	10.1063	3.935	3.96072	3.935	34.4225
3.94	8.00087	3.94	6.69079	3.94	26.7363
3.945	-7.568	3.945	7.96807	3.945	32.8582
3.95	-0.280256	3.95	6.23003	3.95	28.1227
3.955	5.39047	3.955	6.36216	3.955	28.293
3.96	6.60785	3.96	5.08464	3.96	33.0492
3.965	-12.7531	3.965	1.27698	3.965	34.7256
3.97	-0.497031	3.97	4.54719	3.97	25.2344
3.975	-10.4019	3.975	4.22586	3.975	26.8589
3.98	3.34382	3.98	4.65498	3.98	28.3086
3.985	-0.920462	3.985	0.968544	3.985	28.1059
3.99	7.15635	3.99	6.15638	3.99	29.8406
3.995	-0.816084	3.995	1.0525	3.995	26.9493
4	-2.7243	4	4.76086	4	38.1197
4.005	-7.00565	4.005	12.3173	4.005	39.9491
4.01	9.28487	4.01	7.43585	4.01	27.4857
4.015	10.8951	4.015	3.71401	4.015	28.7904
4.02	14.7265	4.02	5.79487	4.02	22.4303
4.025	7.79577	4.025	7.30706	4.025	35.7304
4.03	3.90786	4.03	4.44571	4.03	28.0504
4.035	2.77166	4.035	4.56464	4.035	36.6018
4.04	-5.87354	4.04	3.34142	4.04	31.7953
4.045	4.13024	4.045	9.79858	4.045	34.8574
4.05	-3.4241	4.05	4.98588	4.05	29.7981
4.055	-15.2519	4.055	5.18568	4.055	30.0671
4.06	-3.45666	4.06	3.08712	4.06	22.4606
4.065	8.37546	4.065	-4.58518	4.065	25.4955
4.07	0.189408	4.07	8.0115	4.07	29.7043
4.075	-5.08135	4.075	-0.939356	4.075	30.3059
4.08	-1.66255	4.08	3.45525	4.08	25.3653
4.085	-4.65932	4.085	4.43247	4.085	34.7916
4.09	-3.9304	4.09	7.34447	4.09	26.0721
4.095	-11.7129	4.095	6.19723	4.095	25.6778
4.1	10.311	4.1	4.12178	4.1	28.0766
4.105	3.12303	4.105	5.91051	4.105	26.9324
4.11	10.3246	4.11	4.31481	4.11	27.5992
4.115	7.26452	4.115	-4.72945	4.115	41.4619
4.12	-5.98667	4.12	-2.85129	4.12	40.271
4.125	4.50234	4.125	5.6147	4.125	35.3038
4.13	8.06799	4.13	2.75917	4.13	31.1538
4.135	-4.53619	4.135	6.52284	4.135	28.2156
4.14	-3.58685	4.14	6.57643	4.14	33.9775
4.145	3.60264	4.145	11.9002	4.145	35.135
4.15	-8.63465	4.15	7.00302	4.15	34.699
4.155	2.54458	4.155	10.093	4.155	37.9102
4.16	4.43907	4.16	5.12928	4.16	29.1401
4.165	-9.905	4.165	1.30103	4.165	27.2501
4.17	4.16003	4.17	5.56264	4.17	39.6655
4.175	-9.34708	4.175	1.42935	4.175	38.1632
4.18	0.604616	4.18	1.50695	4.18	30.5921
4.185	2.74239	4.185	6.28881	4.185	31.6461
4.19	-7.48254	4.19	2.33695	4.19	24.516
4.195	-6.25793	4.195	2.75043	4.195	23.9999
4.2	-8.62874	4.2	2.5798	4.2	24.6509
4.205	-6.21392	4.205	-6.33741	4.205	21.1916
4.21	-4.24904	4.21	3.48066	4.21	21.8361
4.215	4.31808	4.215	0.430851	4.215	28.5101
4.22	8.51161	4.22	3.04889	4.22	18.312
4.225	-3.76861	4.225	7.53776	4.225	25.359
4.23	3.24275	4.23	-1.56334	4.23	23.379
4.235	-6.08779	4.235	7.36811	4.235	27.2621
4.24	-0.862866	4.24	2.15533	4.24	18.9091
4.245	8.27527	4.245	4.85754	4.245	22.3161
4.25	5.66874	4.25	8.51273	4.25	27.0721
4.255	2.23301	4.255	7.31202	4.255	25.37
4.26	-13.6926	4.26	2.85898	4.26	22.565
4.265	-0.54976	4.265	0.650122	4.265	24.2554
4.27	12.8394	4.27	8.12311	4.27	14.8155
4.275	12.5962	4.275	6.48818	4.275	20.7557
4.28	12.8012	4.28	6.23763	4.28	21.7694
4.285	3.24895	4.285	3.45921	4.285	22.6872
4.29	-3.03819	4.29	2.75646	4.29	22.0728
4.295	-1.53653	4.295	4.81515	4.295	32.1584
4.3	3.76536	4.3	-0.00428311	4.3	26.5202
4.305	3.87484	4.305	1.73192	4.305	16.7886
4.31	5.81687	4.31	7.56317	4.31	20.4304
4.315	0.154719	4.315	3.56572	4.315	27.531
4.32	-3.54247	4.32	5.76647	4.32	23.3616
4.325	6.39683	4.325	3.15671	4.325	26.4269
4.33	18.0645	4.33	7.76706	4.33	26.4071
4.335	12.5332	4.335	5.94933	4.335	24.2357
4.34	1.0091	4.34	7.23903	4.34	17.6809
4.345	14.6942	4.345	2.07742	4.345	19.6736
4.35	2.8981	4.35	7.83132	4.35	23.5856
4.355	5.26962	4.355	-0.231995	4.355	19.4473
4.36	-6.19919	4.36	3.79532	4.36	19.5975
4.365	3.869	4.365	4.36422	4.365	14.4174
4.37	1.93061	4.37	5.53697	4.37	24.0851
4.375	7.2873	4.375	0.631787	4.375	21.478
4.38	-2.82445	4.38	1.26766	4.38	31.1969
4.385	13.6821	4.385	6.83024	4.385	26.384
4.39	1.08639	4.39	3.35304	4.39	25.3711
4.395	13.2978	4.395	-0.858297	4.395	23.2887
4.4	10.3958	4.4	3.46849	4.4	19.9745
4.405	4.66979	4.405	5.64176	4.405	25.6977
4.41	-1.23826	4.41	2.0654	4.41	26.8862
4.415	-12.0553	4.415	3.42706	4.415	16.4132
4.42	-16.6341	4.42	4.52001	4.42	22.6522
4.425	-10.8561	4.425	3.15972	4.425	17.8783
4.43	-7.55786	4.43	-2.28316	4.43	17.8819
4.435	-4.31074	4.435	3.73914	4.435	12.806
4.44	1.18619	4.44	3.55142	4.44	11.1647
4.445	2.18921	4.445	2.94179	4.445	22.6231
4.45	0.264569	4.45	5.87282	4.45	15.2872
4.455	1.5357	4.455	3.01638	4.455	17.0251
4.46	-0.834773	4.46	3.70948	4.46	27.9182
4.465	-14.6212	4.465	2.18257	4.465	27.6063
4.47	9.45973	4.47	-4.08284	4.47	24.9044
4.475	7.84807	4.475	-2.29033	4.475	19.4362
4.48	-0.847229	4.48	0.65792	4.48	21.2861
4.485	-5.44428	4.485	6.51454	4.485	27.5976
4.49	5.67054	4.49	4.22259	4.49	33.326
4.495	-6.69341	4.495	0.720201	4.495	31.6017
4.5	-5.30516	4.5	-0.50646	4.5	35.1105
4.505	-10.0009	4.505	4.16352	4.505	27.2534
4.51	1.81138	4.51	7.15715	4.51	30.1507
4.515	-2.48182	4.515	8.15095	4.515	15.7642
4.52	21.4293	4.52	10.7716	4.52	20.1092
4.525	11.2952	4.525	3.43456	4.525	10.4391
4.53	1.9104	4.53	10.2179	4.53	21.1142
4.535	-2.99588	4.535	10.4326	4.535	22.76
4.54	-1.88159	4.54	10.5286	4.54	16.7965
4.545	2.85493	4.545	3.81168	4.545	18.9892
4.55	-2.40142	4.55	11.6571	4.55	23.2956
4.555	-1.39109	4.555	1.83216	4.555	16.9439
4.56	6.53498	4.56	9.32619	4.56	10.8451
4.565	-5.9763	4.565	9.13839	4.565	20.1891
4.57	0.627939	4.57	12.1751	4.57	17.5452
4.575	2.68405	4.575	1.59293	4.575	16.2919
4.58	7.64411	4.58	8.46793	4.58	22.4698
4.585	-6.40871	4.585	8.87047	4.585	9.77097
4.59	3.74567	4.59	2.46519	4.59	15.377
4.595	-0.876208	4.595	5.04249	4.595	16.0817
4.6	-2.40017	4.6	10.2058	4.6	17.6454
4.605	4.45711	4.605	5.38443	4.605	20.2438
4.61	-9.73671	4.61	6.87114	4.61	19.696
4.615	13.5874	4.615	6.25276	4.615	24.3869
4.62	14.1308	4.62	6.93154	4.62	23.0637
4.625	5.81332	4.625	10.709	4.625	21.3518
4.63	14.829	4.63	9.63879	4.63	14.9004
4.635	11.4029	4.635	6.53536	4.635	17.4822
4.64	6.96907	4.64	1.13979	4.64	15.3817
4.645	4.79688	4.645	2.07254	4.645	15.4677
4.65	-5.23744	4.65	11.2305	4.65	21.73
4.655	8.76412	4.655	11.8132	4.655	18.4625
4.66	17.1805	4.66	10.9363	4.66	5.95812
4.665	29.5747	4.665	15.4126	4.665	13.8711
4.67	33.0449	4.67	7.67328	4.67	16.9617
4.675	34.803	4.675	7.33026	4.675	15.5732
4.68	14.8634	4.68	6.45066	4.68	6.92749
4.685	17.2392	4.685	5.82507	4.685	12.903
4.69	11.7377	4.69	8.46573	4.69	20.4878
4.695	9.56158	4.695	12.2604	4.695	5.42975
4.7	19.7097	4.7	11.8242	4.7	5.29111
4.705	13.2087	4.705	5.69731	4.705	8.41258
4.71	7.30595	4.71	10.2409	4.71	10.5284
4.715	10.8143	4.715	6.82584	4.715	13.0343
4.72	11.6256	4.72	15.2309	4.72	18.7735
4.725	2.26017	4.725	6.4997	4.725	21.1159
4.73	2.62863	4.73	4.59889	4.73	17.9535
4.735	7.04677	4.735	9.11157	4.735	14.0412
4.74	12.1006	4.74	5.03619	4.74	21.1905
4.745	-2.52296	4.745	9.6978	4.745	18.0528
4.75	-6.76979	4.75	-1.68543	4.75	7.15009
4.755	11.2698	4.755	0.243108	4.755	12.4005
4.76	16.3841	4.76	6.92237	4.76	21.7757
4.765	24.4205	4.765	4.77941	4.765	9.67631
4.77	7.34529	4.77	1.09892	4.77	9.77476
4.775	8.82496	4.775	4.59975	4.775	18.1854
4.78	2.33517	4.78	1.00427	4.78	17.2771
4.785	0.597927	4.785	4.42757	4.785	24.1779
4.79	7.78234	4.79	-0.287117	4.79	15.8148
4.795	3.53116	4.795	1.72334	4.795	18.5353
4.8	3.16484	4.8	-1.8141	4.8	19.29
4.805	7.295	4.805	4.52193	4.805	18.1288
4.81	7.51388	4.81	-5.64412	4.81	18.2366
4.815	14.2524	4.815	-1.86699	4.815	11.882
4.82	19.8548	4.82	3.94056	4.82	15.5219
4.825	15.1946	4.825	2.58714	4.825	21.1204
4.83	5.01248	4.83	1.06579	4.83	23.3379
4.835	4.66969	4.835	0.535362	4.835	14.9018
4.84	-7.48262	4.84	-2.08901	4.84	22.4362
4.845	-7.82658	4.845	3.66834	4.845	5.75609
4.85	5.71913	4.85	-0.920308	4.85	11.4301
4.855	-7.59086	4.855	1.69089	4.855	12.5792
4.86	-5.52935	4.86	5.76505	4.86	18.2247
4.865	-0.298954	4.865	9.79988	4.865	18.4245
4.87	8.9377	4.87	3.49063	4.87	16.1596
4.875	15.907	4.875	6.61328	4.875	9.66376
4.88	14.6318	4.88	6.8493	4.88	5.29704
4.885	1.44274	4.885	7.2294	4.885	12.6913
4.89	17.8278	4.89	8.47031	4.89	1.08573
4.895	13.2501	4.895	4.78029	4.895	3.47702
4.9	18.9425	4.9	6.96021	4.9	5.69057
4.905	9.49612	4.905	9.99273	4.905	5.95841
4.91	1.20305	4.91	-0.929286	4.91	9.63154
4.915	-2.94956	4.915	5.63312	4.915	6.28422
4.92	5.19828	4.92	4.36015	4.92	4.80525
4.925	15.7992	4.925	3.43793	4.925	1.68408
4.93	10.6614	4.93	0.586844	4.93	9.40496
4.935	7.7309	4.935	10.3398	4.935	12.0916
4.94	10.6444	4.94	8.39756	4.94	12.5633
4.945	8.89634	4.945	9.86322	4.945	21.5033
4.95	10.0384	4.95	9.26136	4.95	18.4961
4.955	11.3622	4.955	1.7578	4.955	12.7132
4.96	11.0678	4.96	10.1592	4.96	16.6638
4.965	-5.10581	4.965	2.55161	4.965	14.3318
4.97	-0.618319	4.97	6.10747	4.97	10.4111
4.975	15.897	4.975	-0.772031	4.975	5.61829
4.98	-1.5086	4.98	7.1648	4.98	10.5206
4.985	-3.83352	4.985	3.98427	4.985	14.7772
4.99	-0.698103	4.99	4.83414	4.99	11.875
4.995	-8.14565	4.995	11.7406	4.995	15.5473
5	-5.15567	5	9.02131	5	15.5434
5.005	-11.6544	5.005	8.93617	5.005	12.5187
5.01	9.12804	5.01	4.41316	5.01	13.3317
5.015	-14.3846	5.015	3.80552	5.015	13.6667
5.02	-5.7012	5.02	4.53597	5.02	11.5401
5.025	-5.91166	5.025	5.87351	5.025	9.75445
5.03	-20.7363	5.03	3.93848	5.03	5.26779
5.035	-9.57977	5.035	5.25764	5.035	-3.2308
5.04	-11.221	5.04	1.03224	5.04	6.87265
5.045	-11.0639	5.045	-0.867009	5.045	2.23587
5.05	-9.84183	5.05	3.93503	5.05	6.88667
5.055	-5.60758	5.055	8.93208	5.055	5.39541
5.06	8.38953	5.06	3.63983	5.06	7.83397
5.065	-0.76807	5.065	5.50485	5.065	6.17819
5.07	10.6737	5.07	8.89198	5.07	2.78891
5.075	10.9404	5.075	8.75379	5.075	10.6978
5.08	5.09455	5.08	5.72351	5.08	-0.192413
5.085	1.61384	5.085	3.0867	5.085	3.53973
5.09	0.68342	5.09	0.519493	5.09	2.65429
5.095	9.11328	5.095	4.1984	5.095	2.57002
5.1	10.3536	5.1	-2.18593	5.1	3.42192
5.105	-7.57335	5.105	-0.435939	5.105	4.91682
5.11	-0.901806	5.11	1.09531	5.11	7.7513
5.115	9.9815	5.115	5.1443	5.115	1.80792
5.12	3.9222	5.12	6.19152	5.12	4.77543
5.125	0.193068	5.125	8.32789	5.125	-0.323213
5.13	1.40761	5.13	5.8146	5.13	10.8479
5.135	-1.13453	5.135	5.6845	5.135	5.71799
5.14	8.71784	5.14	2.51686	5.14	5.41216
5.145	3.7287	5.145	4.37284	5.145	2.03712
5.15	-8.56119	5.15	2.50548	5.15	7.76429
5.155	-1.09588	5.155	5.20961	5.155	3.70958
5.16	-10.8107	5.16	9.72702	5.16	8.66173
5.165	-9.73363	5.165	3.1683	5.165	2.89741
5.17	-6.26175	5.17	-1.10175	5.17	-5.23013
5.175	-3.63741	5.175	2.18703	5.175	4.6221
5.18	5.04825	5.18	6.9489	5.18	15.5548
5.185	-4.97093	5.185	9.14031	5.185	13.6134
5.19	0.590059	5.19	10.2584	5.19	6.64338
5.195	6.296	5.195	8.64412	5.195	2.41098
5.2	0.968941	5.2	8.71087	5.2	10.0165
5.205	1.62815	5.205	6.33455	5.205	-4.48364
5.21	-0.347402	5.21	5.11559	5.21	8.51808
5.215	10.7212	5.215	8.0988	5.215	7.81256
5.22	6.85262	5.22	6.25934	5.22	7.96409
5.225	12.6589	5.225	4.62848	5.225	7.73612
5.23	-4.18514	5.23	2.34578	5.23	1.03153
5.235	4.87311	5.235	10.5537	5.235	-7.3158
5.24	-4.71635	5.24	5.05611	5.24	2.92875
5.245	-4.61856	5.245	4.48715	5.245	-2.31838
5.25	-2.82893	5.25	12.6708	5.25	-6.68596
5.255	2.03917	5.255	3.14134	5.255	-7.41143
5.26	7.21787	5.26	7.88861	5.26	-1.57747
5.265	-6.14145	5.265	4.48921	5.265	-3.05559
5.27	2.72074	5.27	3.99966	5.27	-3.95977
5.275	4.79735	5.275	9.52885	5.275	0.366116
5.28	5.74024	5.28	11.0942	5.28	-0.920911
5.285	5.34604	5.285	7.23647	5.285	-1.59979
5.29	0.71604	5.29	5.73017	5.29	-0.94517
5.295	4.51783	5.295	1.97585	5.295	-2.16413
5.3	-0.523345	5.3	4.15435	5.3	-7.39405
5.305	4.5055	5.305	12.4029	5.305	-5.62899
5.31	2.82958	5.31	9.43024	5.31	-5.97496
5.315	6.81709	5.315	7.04433	5.315	0.658945
5.32	2.94946	5.32	6.5102	5.32	9.37647
5.325	5.18776	5.325	3.38602	5.325	5.90693
5.33	-3.46845	5.33	6.70871	5.33	10.7964
5.335	-3.48812	5.335	1.08711	5.335	5.62516
5.34	16.9984	5.34	-0.207951	5.34	-0.717444
5.345	9.42603	5.345	6.30427	5.345	-7.42799
5.35	15.5242	5.35	6.82294	5.35	-0.392608
5.355	12.2136	5.355	-0.665952	5.355	8.90173
5.36	10.5606	5.36	5.95719	5.36	8.29064
5.365	2.77197	5.365	9.36826	5.365	10.2609
5.37	-2.49228	5.37	4.0563	5.37	1.36285
5.375	11.0575	5.375	5.82311	5.375	5.35316
5.38	-2.15423	5.38	0.632235	5.38	1.1378
5.385	8.46917	5.385	8.53125	5.385	4.57947
5.39	5.64601	5.39	4.06686	5.39	4.59351
5.395	-0.2299	5.395	9.63905	5.395	-1.29519
5.4	1.82592	5.4	11.6207	5.4	5.60738
5.405	11.7848	5.405	0.402509	5.405	-7.77578
5.41	11.0673	5.41	4.03245	5.41	-2.57815
5.415	-0.043788	5.415	-1.60385	5.415	-4.29969
5.42	7.17021	5.42	6.79021	5.42	-6.11008
5.425	2.87516	5.425	4.3093	5.425	0.959266
5.43	12.3284	5.43	3.85199	5.43	-2.37608
5.435	7.16642	5.435	10.178	5.435	-2.02288
5.44	11.0233	5.44	-1.72566	5.44	2.07176
5.445	6.79365	5.445	0.343366	5.445	-5.8105
5.45	-8.45702	5.45	1.57532	5.45	1.0279
5.455	6.66422	5.455	4.60035	5.455	-2.51006
5.46	10.9879	5.46	4.0688	5.46	5.59355
5.465	6.27976	5.465	6.09601	5.465	8.52109
5.47	5.40154	5.47	4.40662	5.47	5.89785
5.475	-4.9419	5.475	7.72063	5.475	6.20416
5.48	3.24178	5.48	2.14303	5.48	0.648186
5.485	13.1528	5.485	-0.341525	5.485	8.08205
5.49	3.47943	5.49	3.55304	5.49	14.6572
5.495	12.1794	5.495	8.68746	5.495	-2.1262
5.5	-3.08307	5.5	0.574931	5.5	-0.710153
5.505	-5.41787	5.505	3.30621	5.505	4.99475
5.51	-0.606407	5.51	5.21308	5.51	0.163658
5.515	0.320762	5.515	3.75393	5.515	14.1288
5.52	14.0799	5.52	8.54664	5.52	11.3652
5.525	1.67389	5.525	1.08862	5.525	1.44863
5.53	8.04907	5.53	5.52734	5.53	10.4445
5.535	-6.45288	5.535	10.6387	5.535	7.33833
5.54	13.7151	5.54	9.11919	5.54	0.828889
5.545	-3.52421	5.545	4.17892	5.545	7.62952
5.55	8.99193	5.55	-0.436694	5.55	13.3219
5.555	3.78678	5.555	7.45962	5.555	3.17279
5.56	3.71561	5.56	3.99206	5.56	4.9124
5.565	5.49077	5.565	8.47749	5.565	7.1906
5.57	1.22961	5.57	1.04831	5.57	4.69858
5.575	9.83733	5.575	-2.29704	5.575	3.09063
5.58	1.58198	5.58	5.56979	5.58	5.15277
5.585	9.50322	5.585	3.49682	5.585	3.14486
5.59	10.1281	5.59	6.91696	5.59	11.3147
5.595	8.70683	5.595	2.72418	5.595	7.59814
5.6	8.34001	5.6	5.324	5.6	0.265881
5.605	15.8356	5.605	6.30384	5.605	5.50603
5.61	-5.21033	5.61	7.85099	5.61	1.08768
5.615	4.46654	5.615	3.52292	5.615	4.40589
5.62	5.02092	5.62	9.34119	5.62	4.39453
5.625	5.81421	5.625	3.73377	5.625	8.07526
5.63	9.0478	5.63	11.4353	5.63	9.15666
5.635	2.97841	5.635	1.12093	5.635	6.03429
5.64	6.93454	5.64	1.86516	5.64	7.43408
5.645	-0.231709	5.645	1.21339	5.645	8.15657
5.65	-0.145865	5.65	5.96972	5.65	7.21821
5.655	-0.175723	5.655	7.09905	5.655	3.96942
5.66	2.82001	5.66	5.95471	5.66	3.98752
5.665	3.59031	5.665	0.666894	5.665	10.4702
5.67	-9.73535	5.67	9.47437	5.67	1.48729
5.675	-5.19229	5.675	11.6369	5.675	2.8642
5.68	15.7594	5.68	12.6431	5.68	6.36183
5.685	-2.95975	5.685	6.90604	5.685	6.80336
5.69	-16.0289	5.69	0.0654936	5.69	8.31135
5.695	-10.7748	5.695	0.749721	5.695	3.04209
5.7	-2.79785	5.7	4.91609	5.7	10.1399
5.705	1.88416	5.705	12.5103	5.705	-0.0745787
5.71	1.06621	5.71	2.86708	5.71	5.51827
5.715	-4.36909	5.715	5.66462	5.715	11.7001
5.72	-1.11498	5.72	4.55483	5.72	19.1775
5.725	8.96412	5.725	9.54799	5.725	15.956
5.73	5.45533	5.73	8.79815	5.73	10.9813
5.735	5.40521	5.735	4.81667	5.735	13.6291
5.74	-0.631926	5.74	9.04017	5.74	10.9939
5.745	7.9684	5.745	5.68459	5.745	8.78513
5.75	-5.33917	5.75	3.42815	5.75	7.58845
5.755	4.17013	5.755	6.62156	5.755	14.1133
5.76	1.50745	5.76	7.94622	5.76	1.62671
5.765	1.5628	5.765	5.65955	5.765	0.444639
5.77	5.43747	5.77	3.50112	5.77	9.16078
5.775	15.5364	5.775	9.03012	5.775	7.62769
5.78	3.50567	5.78	11.1307	5.78	8.26656
5.785	5.44283	5.785	10.5443	5.785	8.21438
5.79	3.99282	5.79	3.86582	5.79	7.26684
5.795	21.6066	5.795	-1.68201	5.795	5.93535
5.8	27.5742	5.8	8.0929	5.8	8.50037
5.805	11.5975	5.805	11.6565	5.805	4.40741
5.81	8.79776	5.81	9.7674	5.81	12.0107
5.815	14.578	5.815	-0.615772	5.815	12.121
5.82	3.67931	5.82	5.88859	5.82	0.412537
5.825	17.8866	5.825	5.61455	5.825	-8.3095
5.83	7.18996	5.83	8.08652	5.83	-1.45894
5.835	16.1014	5.835	8.18569	5.835	6.16007
5.84	8.20042	5.84	8.05026	5.84	1.96229
5.845	10.0253	5.845	8.01958	5.845	-3.92449
5.85	5.11136	5.85	6.95111	5.85	-4.57636
5.855	23.433	5.855	5.8192	5.855	0.359048
5.86	13.887	5.86	5.07321	5.86	2.31318
5.865	3.30472	5.865	3.03734	5.865	0.270951
5.87	4.04847	5.87	4.30513	5.87	-0.396504
5.875	-4.56104	5.875	5.60474	5.875	6.98074
5.88	5.14538	5.88	0.489316	5.88	-2.72737
5.885	2.62787	5.885	-2.90253	5.885	5.26846
5.89	7.27647	5.89	1.03535	5.89	5.29458
5.895	-5.5608	5.895	2.75171	5.895	3.07756
5.9	-1.99032	5.9	5.84539	5.9	8.56193
5.905	-0.383182	5.905	1.05404	5.905	8.52024
5.91	3.57556	5.91	10.7908	5.91	8.13505
5.915	12.7664	5.915	2.52883	5.915	0.0172926
5.92	2.95283	5.92	4.3686	5.92	2.77754
5.925	0.582957	5.925	4.70452	5.925	3.80593
5.93	-0.0201154	5.93	0.429587	5.93	0.511937
5.935	0.896335	5.935	0.51827	5.935	8.63361
5.94	6.20674	5.94	3.57522	5.94	2.59457
5.945	7.18665	5.945	4.45352	5.945	6.15332
5.95	-1.60713	5.95	5.85325	5.95	10.2943
5.955	9.82622	5.955	8.45835	5.955	4.14622
5.96	5.59345	5.96	8.48276	5.96	5.04817
5.965	6.52831	5.965	6.30134	5.965	2.82429
5.97	4.08632	5.97	1.3626	5.97	3.05475
5.975	-10.5999	5.975	6.76633	5.975	0.46785
5.98	-2.44347	5.98	9.46974	5.98	-0.892712
5.985	1.49775	5.985	9.73586	5.985	8.18354
5.99	-2.86254	5.99	0.0152146	5.99	5.32217
5.995	5.39234	5.995	5.16892	5.995	-1.47755
6	5.37769	6	3.59654	6	-0.494687
6.005	6.62013	6.005	-1.50162	6.005	2.06348
6.01	6.13594	6.01	-1.40142	6.01	-2.87064
6.015	2.06183	6.015	1.5046	6.015	-6.67952
6.02	5.98952	6.02	10.4811	6.02	-0.867946
6.025	7.60294	6.025	-0.0711898	6.025	0.285619
6.03	14.0717	6.03	1.18954	6.03	4.12838
6.035	-1.94098	6.035	5.61414	6.035	7.55349
6.04	1.69006	6.04	4.23021	6.04	6.80881
6.045	13.5997	6.045	-1.13639	6.045	6.19683
6.05	5.13626	6.05	3.35266	6.05	7.10035
6.055	-3.84837	6.055	3.88781	6.055	-1.07857
6.06	7.14568	6.06	7.0043	6.06	9.3648
6.065	4.207	6.065	7.09964	6.065	5.20417
6.07	7.76538	6.07	3.76163	6.07	2.80555
6.075	7.52893	6.075	5.30066	6.075	6.98419
6.08	8.60968	6.08	7.87601	6.08	1.28991
6.085	8.21613	6.085	10.3126	6.085	10.1296
6.09	-0.346545	6.09	7.98789	6.09	3.76705
6.095	10.4305	6.095	9.59771	6.095	9.05049
6.1	14.7301	6.1	13.1434	6.1	4.54477
6.105	6.17236	6.105	6.95308	6.105	7.75756
6.11	4.34423	6.11	3.59277	6.11	11.1506
6.115	-1.60883	6.115	9.43512	6.115	9.35389
6.12	1.59843	6.12	2.16484	6.12	5.70749
6.125	3.88224	6.125	4.29515	6.125	6.43416
6.13	-6.60786	6.13	4.49255	6.13	-0.112449
6.135	-8.84608	6.135	8.6591	6.135	5.3607
6.14	2.03475	6.14	6.51081	6.14	3.48376
6.145	6.74605	6.145	-1.02304	6.145	2.23002
6.15	5.6377	6.15	-0.245778	6.15	4.49572
6.155	-2.92879	6.155	6.25271	6.155	12.0987
6.16	-0.202882	6.16	-4.5256	6.16	8.88952
6.165	-1.22305	6.165	1.274	6.165	2.94896
6.17	-4.55166	6.17	0.17984	6.17	-1.93621
6.175	-6.92519	6.175	3.34902	6.175	-0.932718
6.18	-6.43252	6.18	3.41092	6.18	4.1515
6.185	1.47786	6.185	2.01197	6.185	12.4465
6.19	-4.11793	6.19	0.0317673	6.19	0.22579
6.195	2.31999	6.195	-1.47876	6.195	2.22168
6.2	2.42485	6.2	8.18942	6.2	2.23657
6.205	-1.96294	6.205	0.110459	6.205	8.18189
6.21	4.3923	6.21	1.37531	6.21	-4.29363
6.215	-0.79854	6.215	-3.44909	6.215	1.41079
6.22	0.226201	6.22	5.69207	6.22	10.4198
6.225	-0.61384	6.225	-0.70546	6.225	-6.36604
6.23	4.68386	6.23	11.304	6.23	-0.645411
6.235	-2.6476	6.235	-1.32278	6.235	2.29869
6.24	5.10407	6.24	-4.33599	6.24	7.64286
6.245	-3.06035	6.245	5.28247	6.245	10.573
6.25	-1.96661	6.25	0.621621	6.25	3.79516
6.255	5.16911	6.255	5.51956	6.255	-3.45233
6.26	0.251299	6.26	6.902	6.26	2.14987
6.265	2.26527	6.265	3.71545	6.265	1.44354
6.27	7.91438	6.27	1.67233	6.27	-6.42534
6.275	2.72725	6.275	-0.887092	6.275	-2.0988
6.28	1.53404	6.28	0.413912	6.28	-3.44569
6.285	6.89195	6.285	-0.71533	6.285	2.70365
6.29	8.87573	6.29	6.86585	6.29	-1.65027
6.295	8.98728	6.295	3.7235	6.295	-1.63151
6.3	7.24397	6.3	0.389202	6.3	1.86396
6.305	-0.0803961	6.305	5.34384	6.305	-4.57521
6.31	7.30261	6.31	6.87722	6.31	-8.90593
6.315	19.9836	6.315	3.29419	6.315	2.28142
6.32	4.13125	6.32	8.07029	6.32	-2.17262
6.325	22.8661	6.325	7.04694	6.325	-5.1058
6.33	10.2477	6.33	6.94289	6.33	0.5515
6.335	10.4378	6.335	13.7176	6.335	-4.61863
6.34	1.63105	6.34	3.86615	6.34	-6.95098
6.345	-4.01233	6.345	3.32842	6.345	-7.69436
6.35	8.08656	6.35	4.91326	6.35	-3.87762
6.355	6.53059	6.355	-0.144756	6.355	-4.11136
6.36	-5.54279	6.36	1.72323	6.36	0.353484
6.365	-0.0249041	6.365	3.50902	6.365	1.54579
6.37	1.73805	6.37	7.07919	6.37	-0.470704
6.375	7.29037	6.375	5.93449	6.375	-3.61716
6.38	6.13099	6.38	6.04036	6.38	-2.11812
6.385	13.7511	6.385	10.0142	6.385	1.01627
6.39	5.47026	6.39	6.68896	6.39	-0.13057
6.395	1.33651	6.395	6.44235	6.395	0.260272
6.4	-8.81011	6.4	3.45866	6.4	-7.41231
6.405	14.0907	6.405	10.1354	6.405	-4.28805
6.41	6.19399	6.41	2.89224	6.41	-4.18593
6.415	14.7846	6.415	10.2878	6.415	1.98269
6.42	4.55387	6.42	7.05619	6.42	0.668344
6.425	-7.278	6.425	3.57069	6.425	4.31494
6.43	4.37151	6.43	8.09347	6.43	2.2519
6.435	9.52485	6.435	0.451021	6.435	0.4289
6.44	8.46833	6.44	5.76306	6.44	-5.00593
6.445	-0.297576	6.445	2.30667	6.445	-3.73431
6.45	7.94709	6.45	3.69215	6.45	-7.07273
6.455	6.58077	6.455	0.434126	6.455	3.01509
6.46	14.7769	6.46	1.88694	6.46	-3.44449
6.465	0.639893	6.465	-0.525753	6.465	-1.27929
6.47	-5.90877	6.47	8.58005	6.47	-2.77944
6.475	14.3752	6.475	9.47283	6.475	-0.150027
6.48	11.8337	6.48	3.90054	6.48	-2.27119
6.485	19.9641	6.485	3.20925	6.485	-8.65041
6.49	6.1848	6.49	5.86964	6.49	-0.360636
6.495	21.4307	6.495	6.14497	6.495	-2.22321
6.5	11.5109	6.5	9.16088	6.5	-11.3151
6.505	10.2519	6.505	4.70636	6.505	-4.20539
6.51	8.89426	6.51	7.63872	6.51	-0.194155
6.515	10.4717	6.515	7.96081	6.515	3.78118
6.52	10.1689	6.52	2.36197	6.52	-0.495617
6.525	16.2088	6.525	5.83276	6.525	-3.42907
6.53	12.4732	6.53	6.85158	6.53	0.71939
6.535	3.65933	6.535	2.59533	6.535	6.02345
6.54	20.6824	6.54	6.93525	6.54	9.21511
6.545	19.1425	6.545	9.91285	6.545	4.81846
6.55	-3.36599	6.55	1.32182	6.55	8.40553
6.555	11.2524	6.555	5.26411	6.555	1.33554
6.56	0.538538	6.56	2.71237	6.56	-5.14048
6.565	7.03195	6.565	9.06188	6.565	1.78647
6.57	14.3672	6.57	-0.72634	6.57	2.03326
6.575	14.4501	6.575	7.02911	6.575	3.71185
6.58	4.53395	6.58	0.553857	6.58	-5.68442
6.585	19.3186	6.585	7.13022	6.585	-3.00007
6.59	7.55425	6.59	2.63456	6.59	4.32853
6.595	11.1811	6.595	6.43007	6.595	3.34383
6.6	7.77494	6.6	3.68563	6.6	2.8683
6.605	-6.47606	6.605	8.28142	6.605	7.11931
6.61	7.40436	6.61	2.82488	6.61	2.46155
6.615	3.54157	6.615	6.42005	6.615	10.7364
6.62	-4.62845	6.62	3.3806	6.62	7.29658
6.625	18.0391	6.625	5.72742	6.625	2.9187
6.63	12.217	6.63	2.22838	6.63	-4.42999
6.635	9.66182	6.635	3.174	6.635	1.34569
6.64	3.67017	6.64	5.3992	6.64	-0.941653
6.645	-9.4801	6.645	6.20202	6.645	5.70467
6.65	-7.10266	6.65	11.2217	6.65	-6.50756
6.655	-9.78405	6.655	3.16591	6.655	-3.10039
6.66	-3.98587	6.66	3.43889	6.66	-4.97374
6.665	15.1092	6.665	5.60368	6.665	-5.03153
6.67	8.4976	6.67	3.03756	6.67	3.46602
6.675	-2.22473	6.675	5.67186	6.675	-4.57067
6.68	2.50895	6.68	5.41943	6.68	-5.52617
6.685	10.0668	6.685	7.44321	6.685	1.80596
6.69	-1.66687	6.69	1.0284	6.69	-3.28608
6.695	6.62111	6.695	2.92128	6.695	-4.73446
6.7	0.253137	6.7	4.67075	6.7	-3.2039
6.705	2.74032	6.705	1.96131	6.705	0.76295
6.71	3.79945	6.71	5.72407	6.71	-4.9619
6.715	3.12219	6.715	14.6766	6.715	-0.169735
6.72	7.64066	6.72	5.08171	6.72	-1.99234
6.725	13.8972	6.725	11.5936	6.725	0.171169
6.73	1.2416	6.73	9.29587	6.73	-3.68972
6.735	1.3548	6.735	5.00434	6.735	-0.631183
6.74	2.94581	6.74	10.7929	6.74	-8.82638
6.745	4.40383	6.745	10.853	6.745	0.40975
6.75	-6.04827	6.75	5.75639	6.75	-6.077
6.755	-1.326	6.755	7.84196	6.755	-6.95812
6.76	1.54168	6.76	9.68174	6.76	-4.28943
6.765	-3.11809	6.765	14.7261	6.765	1.75447
6.77	1.56826	6.77	6.2174	6.77	-7.9751
6.775	6.1395	6.775	9.28693	6.775	0.162558
6.78	-5.46994	6.78	6.83732	6.78	-2.21356
6.785	-19.0279	6.785	8.75561	6.785	-3.90769
6.79	-2.98959	6.79	14.7831	6.79	-5.83979
6.795	-6.42203	6.795	9.85201	6.795	-5.02393
6.8	7.79425	6.8	14.2101	6.8	-1.4595
6.805	-3.44581	6.805	6.61309	6.805	-5.86843
6.81	1.35476	6.81	8.65916	6.81	-4.55482
6.815	1.40422	6.815	10.6017	6.815	3.41261
6.82	2.99142	6.82	13.352	6.82	1.90534
6.825	2.92377	6.825	16.9673	6.825	2.12847
6.83	11.1998	6.83	9.52684	6.83	-3.35892
6.835	3.7179	6.835	7.22013	6.835	1.42188
6.84	-3.47825	6.84	10.8194	6.84	-4.85333
6.845	-10.5259	6.845	10.4612	6.845	-3.21724
6.85	0.151176	6.85	9.48845	6.85	-6.87098
6.855	-14.2506	6.855	12.876	6.855	-1.09391
6.86	1.22153	6.86	9.38744	6.86	-2.15374
6.865	2.84067	6.865	12.7011	6.865	-9.38788
6.87	10.9256	6.87	10.6809	6.87	-11.3095
6.875	7.99213	6.875	11.4433	6.875	-10.6044
6.88	7.92731	6.88	12.5844	6.88	-4.78528
6.885	-0.0793405	6.885	12.3288	6.885	-6.17127
6.89	-3.41132	6.89	6.87595	6.89	-5.17621
6.895	1.45207	6.895	9.90818	6.895	-5.20755
6.9	11.4864	6.9	2.39486	6.9	-1.12722
6.905	-4.89139	6.905	3.60807	6.905	-2.18652
6.91	11.3413	6.91	-0.667144	6.91	1.60828
6.915	6.56361	6.915	6.58034	6.915	-5.26927
6.92	3.75206	6.92	-0.434845	6.92	-5.79221
6.925	1.49905	6.925	4.68013	6.925	-5.49592
6.93	11.4372	6.93	3.12901	6.93	-2.16113
6.935	12.9231	6.935	0.58985	6.935	-4.4081
6.94	1.24531	6.94	1.26818	6.94	-2.39254
6.945	3.43326	6.945	-3.83512	6.945	-4.26067
6.95	14.4543	6.95	-4.0797	6.95	-3.95895
6.955	-1.74839	6.955	-6.32195	6.955	-11.5987
6.96	10.7719	6.96	2.42544	6.96	-10.3508
6.965	3.14231	6.965	-3.56492	6.965	7.32039
6.97	7.47658	6.97	-1.05908	6.97	-1.26317
6.975	0.647118	6.975	-5.62132	6.975	8.65264
6.98	-8.53922	6.98	-5.62223	6.98	-3.32701
6.985	2.99813	6.985	0.885976	6.985	-3.15163
6.99	5.27024	6.99	-8.7562	6.99	-4.71073
6.995	16.7769	6.995	-8.85353	6.995	-10.5927
7	18.2248	7	-8.02982	7	-1.96209
7.005	12.2319	7.005	-2.60083	7.005	-0.943637
7.01	9.78728	7.01	-6.31712	7.01	-0.332769
7.015	3.52634	7.015	-0.367008	7.015	3.5197
7.02	10.7481	7.02	-0.476895	7.02	1.80153
7.025	10.4406	7.025	-5.68774	7.025	-4.59555
7.03	17.2335	7.03	-8.12622	7.03	-1.89434
7.035	-5.32376	7.035	-3.12914	7.035	-5.80353
7.04	15.7529	7.04	-5.26945	7.04	-2.08913
7.045	7.18574	7.045	2.32447	7.045	-6.67036
7.05	9.45997	7.05	-4.73518	7.05	0.798665
7.055	10.2351	7.055	-0.438718	7.055	-7.55673
7.06	13.9194	7.06	6.58795	7.06	-11.7932
7.065	6.95112	7.065	10.2837	7.065	-6.5132
7.07	-1.37989	7.07	-0.669104	7.07	-8.92221
7.075	-0.793777	7.075	2.66329	7.075	-7.10671
7.08	-7.19611	7.08	4.7648	7.08	-1.90518
7.085	-1.30963	7.085	10.3061	7.085	-6.64155
7.09	-0.890263	7.09	3.91706	7.09	-5.75324
7.095	-5.59449	7.095	7.92399	7.095	-5.07795
7.1	-12.6745	7.1	9.04559	7.1	-6.70741
7.105	11.4619	7.105	13.5158	7.105	0.479878
7.11	-0.682607	7.11	10.2937	7.11	-2.7779
7.115	2.79337	7.115	13.4538	7.115	-2.72866
7.12	-5.58717	7.12	12.0278	7.12	-6.00834
7.125	-6.27014	7.125	13.3919	7.125	-1.82347
7.13	-14.0983	7.13	11.4393	7.13	-3.4616
7.135	13.6439	7.135	13.3918	7.135	-3.01354
7.14	4.97738	7.14	13.7355	7.14	-0.0260557
7.145	2.95608	7.145	6.43415	7.145	0.950491
7.15	1.7256	7.15	5.42417	7.15	-2.33762
7.155	12.5755	7.155	10.4285	7.155	7.38054
7.16	0.136763	7.16	10.6402	7.16	-3.46051
7.165	-3.01743	7.165	11.5521	7.165	-5.45485
7.17	5.92639	7.17	9.51158	7.17	1.23009
7.175	6.12162	7.175	11.3432	7.175	4.66621
7.18	-4.26704	7.18	8.19278	7.18	-0.225905
7.185	-3.10209	7.185	6.58016	7.185	1.03397
7.19	2.27539	7.19	6.83378	7.19	-3.70881
7.195	3.05542	7.195	14.6923	7.195	1.10806
7.2	-1.89394	7.2	6.64828	7.2	-0.0532001
7.205	-0.295872	7.205	13.5582	7.205	-2.50907
7.21	6.91071	7.21	10.5362	7.21	-5.80762
7.215	4.93366	7.215	12.0845	7.215	4.92918
7.22	21.2639	7.22	7.43113	7.22	6.76051
7.225	9.8279	7.225	13.0502	7.225	0.148495
7.23	9.15909	7.23	10.7031	7.23	2.67246
7.235	0.464256	7.235	12.8534	7.235	-1.16523
7.24	-2.27264	7.24	6.04266	7.24	-3.85298
7.245	6.26957	7.245	11.0812	7.245	-0.972465
7.25	3.05587	7.25	15.017	7.25	-0.973233
7.255	-1.18571	7.255	13.1647	7.255	-4.11252
7.26	1.42726	7.26	9.24326	7.26	-7.05155
7.265	-0.923695	7.265	7.41537	7.265	-1.08358
7.27	-2.66869	7.27	9.35298	7.27	-1.33449
7.275	-1.88871	7.275	13.1012	7.275	6.45757
7.28	-3.17157	7.28	6.71615	7.28	0.989638
7.285	12.5914	7.285	11.5482	7.285	3.00233
7.29	3.43165	7.29	12.1009	7.29	-0.255492
7.295	3.0565	7.295	8.81298	7.295	-3.88296
7.3	-2.69271	7.3	7.16033	7.3	-3.6443
7.305	10.4792	7.305	4.20957	7.305	-4.01163
7.31	5.88712	7.31	7.5285	7.31	-2.17986
7.315	8.15113	7.315	8.23271	7.315	-1.40446
7.32	-0.783632	7.32	12.7638	7.32	5.91219
7.325	7.01928	7.325	3.34613	7.325	0.741219
7.33	5.70515	7.33	9.83581	7.33	-0.865036
7.335	1.03954	7.335	9.21939	7.335	-2.33758
7.34	-0.740488	7.34	6.01766	7.34	-3.56933
7.345	3.26192	7.345	10.2305	7.345	8.7502
7.35	8.28431	7.35	6.67338	7.35	-1.31847
7.355	8.05178	7.355	4.10059	7.355	2.38488
7.36	6.60657	7.36	9.33934	7.36	3.71995
7.365	3.21746	7.365	9.46986	7.365	0.240343
7.37	2.7839	7.37	2.51321	7.37	1.24033
7.375	-4.93141	7.375	8.20578	7.375	4.195
7.38	5.10724	7.38	3.57112	7.38	-2.96075
7.385	9.5555	7.385	8.907	7.385	-11.9225
7.39	11.7794	7.39	7.18745	7.39	-7.79383
7.395	12.1835	7.395	12.681	7.395	-9.09935
7.4	2.34548	7.4	8.35679	7.4	-4.28981
7.405	8.01124	7.405	6.13211	7.405	-1.33946
7.41	10.8995	7.41	6.13213	7.41	-5.41405
7.415	14.1865	7.415	9.22852	7.415	-4.1165
7.42	12.4533	7.42	8.77093	7.42	-8.87177
7.425	10.4469	7.425	9.48899	7.425	-1.17322
7.43	-3.37349	7.43	7.62029	7.43	-5.75537
7.435	5.33944	7.435	7.90604	7.435	-7.32977
7.44	16.2045	7.44	8.3046	7.44	-4.63509
7.445	6.41874	7.445	4.8921	7.445	-1.40297
7.45	10.3744	7.45	9.15276	7.45	-9.90794
7.455	-0.986226	7.455	6.13201	7.455	-11.0476
7.46	5.32946	7.46	12.5509	7.46	-6.93348
7.465	3.54794	7.465	15.4253	7.465	-3.4499
7.47	7.64358	7.47	14.0475	7.47	1.25845
7.475	6.10402	7.475	22.0407	7.475	-7.62341
7.48	13.6643	7.48	13.7152	7.48	-2.45674
7.485	20.4193	7.485	14.5066	7.485	-10.3294
7.49	23.3645	7.49	21.2377	7.49	-4.91778
7.495	15.3088	7.495	18.1666	7.495	-8.88849
7.5	2.85528	7.5	13.9969	7.5	-10.024
7.505	13.3456	7.505	18.1501	7.505	-8.42287
7.51	-0.569141	7.51	14.5311	7.51	-5.46143
7.515	-6.50689	7.515	13.6354	7.515	4.49727
7.52	-7.2426	7.52	15.0654	7.52	-10.8947
7.525	-0.631315	7.525	15.5696	7.525	1.32711
7.53	1.23058	7.53	12.0722	7.53	-4.98468
7.535	-9.36007	7.535	11.833	7.535	-7.82452
7.54	5.19627	7.54	8.04079	7.54	-5.80989
7.545	10.9208	7.545	5.59079	7.545	-2.18135
7.55	10.0458	7.55	3.74784	7.55	-6.60269
7.555	8.42026	7.555	6.46007	7.555	2.05438
7.56	9.76418	7.56	-12.03	7.56	-2.31431
7.565	2.86079	7.565	-5.29669	7.565	-4.67324
7.57	15.3321	7.57	-10.7283	7.57	-2.12042
7.575	5.19508	7.575	-15.9338	7.575	-10.7277
7.58	5.11588	7.58	-3.509	7.58	-6.63738
7.585	9.64115	7.585	-9.16448	7.585	-5.3884
7.59	-0.70115	7.59	-9.64086	7.59	-4.26308
7.595	2.39511	7.595	-5.11745	7.595	-2.62232
7.6	9.36204	7.6	-7.67177	7.6	-6.94968
7.605	-1.00583	7.605	-2.37507	7.605	-6.83608
7.61	-4.30987	7.61	-0.812826	7.61	1.49331
7.615	-3.21969	7.615	-0.922163	7.615	-4.38868
7.62	-2.76143	7.62	3.64628	7.62	-0.728634
7.625	10.654	7.625	2.03123	7.625	-9.2635
7.63	11.2648	7.63	0.214939	7.63	-0.187836
7.635	2.01424	7.635	3.46526	7.635	5.71622
7.64	3.44557	7.64	2.63283	7.64	2.66721
7.645	3.48923	7.645	-1.34054	7.645	-2.24874
7.65	6.48602	7.65	-2.1462	7.65	3.28301
7.655	19.7479	7.655	4.50218	7.655	-3.90908
7.66	6.24404	7.66	5.20208	7.66	-9.12037
7.665	9.51708	7.665	5.48476	7.665	-5.96956
7.67	17.9481	7.67	5.3759	7.67	-9.39605
7.675	3.8787	7.675	6.92896	7.675	-12.851
7.68	17.0749	7.68	14.7883	7.68	-4.85093
7.685	13.5027	7.685	9.20552	7.685	2.3987
7.69	14.5027	7.69	7.68067	7.69	-3.22489
7.695	7.4089	7.695	4.43832	7.695	-4.78525
7.7	15.159	7.7	9.13264	7.7	-13.6465
7.705	7.71403	7.705	3.67252	7.705	-7.6015
7.71	-0.732536	7.71	9.14747	7.71	-2.7779
7.715	11.5284	7.715	1.47981	7.715	-8.66887
7.72	5.66036	7.72	-3.4291	7.72	-5.01332
7.725	2.92266	7.725	4.11707	7.725	0.124718
7.73	11.1606	7.73	-3.42995	7.73	-2.23999
7.735	0.651143	7.735	-0.10491	7.735	-5.38315
7.74	-3.29217	7.74	-3.74915	7.74	-2.88651
7.745	12.9979	7.745	1.55545	7.745	-7.49507
7.75	17.1538	7.75	-0.165841	7.75	-5.23481
7.755	8.39371	7.755	-4.36435	7.755	-3.19836
7.76	9.0626	7.76	3.96939	7.76	-4.77209
7.765	6.00571	7.765	-0.00257415	7.765	1.05003
7.77	13.8501	7.77	4.03965	7.77	6.03962
7.775	16.1006	7.775	1.69985	7.775	-4.60919
7.78	17.4574	7.78	1.05736	7.78	-7.66597
7.785	11.3784	7.785	3.82897	7.785	-2.49864
7.79	10.2956	7.79	9.39103	7.79	-1.30325
7.795	13.3157	7.795	3.04919	7.795	-0.0433433
7.8	2.45884	7.8	3.79072	7.8	0.471641
7.805	5.05096	7.805	1.80832	7.805	-2.18956
7.81	-1.98377	7.81	3.34915	7.81	-2.29399
7.815	13.9628	7.815	4.87026	7.815	1.65953
7.82	9.82064	7.82	5.1428	7.82	-1.98829
7.825	27.7722	7.825	-1.48716	7.825	6.58446
7.83	16.4836	7.83	2.80417	7.83	2.94481
7.835	13.7226	7.835	4.77983	7.835	5.94095
7.84	13.7559	7.84	8.18809	7.84	5.18469
7.845	23.1306	7.845	4.58027	7.845	3.94669
7.85	10.3882	7.85	3.84468	7.85	1.11597
7.855	15.6611	7.855	5.21146	7.855	-3.96146
7.86	12.7309	7.86	8.81486	7.86	3.03859
7.865	4.52036	7.865	7.63368	7.865	3.32824
7.87	-1.04843	7.87	6.32269	7.87	1.44167
7.875	11.368	7.875	7.68638	7.875	3.82862
7.88	12.3959	7.88	3.20227	7.88	5.61303
7.885	12.9199	7.885	7.27348	7.885	0.0901348
7.89	13.3375	7.89	8.03394	7.89	7.06805
7.895	12.6782	7.895	-2.70963	7.895	2.35037
7.9	16.6432	7.9	0.960716	7.9	-6.65893
7.905	14.9241	7.905	-0.866418	7.905	-5.34212
7.91	-4.81635	7.91	2.8679	7.91	0.082348
7.915	8.20022	7.915	5.8984	7.915	-1.09409
7.92	1.04065	7.92	8.78163	7.92	1.77873
7.925	12.2575	7.925	5.92097	7.925	-1.57801
7.93	20.5751	7.93	10.0627	7.93	0.235415
7.935	8.90334	7.935	4.07471	7.935	3.4324
7.94	16.766	7.94	12.1773	7.94	7.50487
7.945	20.7734	7.945	4.59522	7.945	1.71652
7.95	19.029	7.95	0.975299	7.95	1.96391
7.955	22.2336	7.955	0.8546	7.955	14.8049
7.96	17.0836	7.96	6.29444	7.96	9.19367
7.965	16.8595	7.965	6.41368	7.965	2.80879
7.97	4.07512	7.97	2.456	7.97	8.05534
7.975	9.02107	7.975	6.01749	7.975	5.97401
7.98	10.979	7.98	11.3152	7.98	4.12534
7.985	-7.24981	7.985	8.42395	7.985	4.06355
7.99	8.68469	7.99	8.18141	7.99	3.88798
7.995	-0.762304	7.995	5.97681	7.995	-5.49478
8	-5.33033	8	3.74276	8	-1.55633
8.005	-10.498	8.005	0.648566	8.005	2.69088
8.01	3.16741	8.01	3.41894	8.01	-5.90465
8.015	1.32278	8.015	0.999008	8.015	-3.35583
8.02	14.7642	8.02	1.87103	8.02	1.09427
8.025	11.1157	8.025	8.89712	8.025	2.84295
8.03	1.69906	8.03	11.8156	8.03	7.84322
8.035	4.45283	8.035	13.5752	8.035	0.344437
8.04	13.6896	8.04	6.85867	8.04	5.52399
8.045	4.93806	8.045	9.64315	8.045	4.49697
8.05	2.1826	8.05	14.1141	8.05	5.39404
8.055	8.23042	8.055	14.9143	8.055	-4.20179
8.06	-3.09562	8.06	14.912	8.06	-1.48068
8.065	9.40339	8.065	24.5012	8.065	-5.34414
8.07	7.17286	8.07	13.2644	8.07	-1.38048
8.075	-1.40589	8.075	14.5049	8.075	-4.77681
8.08	7.79122	8.08	19.1752	8.08	0.334088
8.085	13.9368	8.085	14.6821	8.085	0.836564
8.09	8.00081	8.09	14.0095	8.09	-2.33767
8.095	5.66496	8.095	8.75582	8.095	0.20408
8.1	-0.933802	8.1	14.3579	8.1	6.40117
8.105	-0.672695	8.105	9.52528	8.105	8.41968
8.11	8.34742	8.11	8.6639	8.11	4.31221
8.115	4.3574	8.115	14.0319	8.115	0.402999
8.12	-4.27686	8.12	6.63814	8.12	0.761663
8.125	9.83712	8.125	12.81	8.125	2.19979
8.13	6.28444	8.13	10.4151	8.13	3.3586
8.135	3.40602	8.135	18.2962	8.135	0.413825
8.14	-11.012	8.14	12.7208	8.14	2.93936
8.145	-3.64607	8.145	16.3307	8.145	7.71168
8.15	-3.78992	8.15	18.1348	8.15	7.73025
8.155	3.86509	8.155	10.0483	8.155	0.0553
8.16	11.4334	8.16	10.5687	8.16	6.08689
8.165	12.466	8.165	11.5798	8.165	0.459224
8.17	-4.69352	8.17	14.4876	8.17	2.85118
8.175	4.14709	8.175	19.4807	8.175	9.36648
8.18	0.541306	8.18	16.0084	8.18	2.92969
8.185	-4.69343	8.185	8.90361	8.185	-2.48438
8.19	4.41879	8.19	15.6258	8.19	2.92261
8.195	-7.72293	8.195	14.875	8.195	-0.0114179
8.2	10.5429	8.2	16.2699	8.2	-0.180055
8.205	1.59118	8.205	13.1054	8.205	2.03281
8.21	4.01449	8.21	14.6538	8.21	9.39956
8.215	5.7673	8.215	12.2327	8.215	-0.795741
8.22	3.07422	8.22	12.2521	8.22	8.10176
8.225	-1.81457	8.225	13.9482	8.225	2.00954
8.23	-0.921476	8.23	14.2018	8.23	3.58953
8.235	13.5717	8.235	11.1622	8.235	-8.72764
8.24	-0.912349	8.24	8.74061	8.24	-5.05198
8.245	-1.79358	8.245	10.9049	8.245	-6.83835
8.25	13.1245	8.25	12.9248	8.25	3.1326
8.255	6.26722	8.255	8.22624	8.255	4.54161
8.26	-7.88172	8.26	15.1849	8.26	6.04506
8.265	-7.74282	8.265	10.1974	8.265	0.835099
8.27	8.89716	8.27	3.55293	8.27	-0.556231
8.275	6.20656	8.275	8.93672	8.275	8.05548
8.28	5.86876	8.28	4.18599	8.28	2.31498
8.285	7.11028	8.285	8.37011	8.285	-12.3239
8.29	16.5434	8.29	5.75604	8.29	2.85155
8.295	10.4233	8.295	8.32719	8.295	-4.73473
8.3	10.6412	8.3	11.3966	8.3	-0.0179414
8.305	3.27582	8.305	3.159	8.305	3.79063
8.31	0.111536	8.31	4.31149	8.31	5.6488
8.315	-0.739261	8.315	6.07058	8.315	-3.27799
8.32	-3.01741	8.32	5.50193	8.32	-1.44117
8.325	-0.319011	8.325	8.03481	8.325	0.588671
8.33	-9.16231	8.33	2.38391	8.33	-4.35324
8.335	-5.41105	8.335	4.58666	8.335	-7.04935
8.34	3.7898	8.34	0.71236	8.34	-0.744902
8.345	11.8073	8.345	5.34458	8.345	4.77292
8.35	-6.31982	8.35	-2.17293	8.35	4
8.355	3.98908	8.355	0.446021	8.355	-7.79212
8.36	2.2606	8.36	1.39622	8.36	-7.01612
8.365	-3.5691	8.365	2.04748	8.365	-2.21058
8.37	-5.26954	8.37	2.76795	8.37	7.86462
8.375	8.17619	8.375	3.92233	8.375	-2.62845
8.38	3.25999	8.38	-1.27683	8.38	-9.65252
8.385	5.66554	8.385	4.53182	8.385	-4.33932
8.39	-0.412252	8.39	3.95365	8.39	3.69966
8.395	10.4659	8.395	3.55242	8.395	-7.66893
8.4	7.34781	8.4	-2.00002	8.4	-7.92329
8.405	11.1829	8.405	-0.101272	8.405	-6.59381
8.41	-1.93954	8.41	0.810387	8.41	1.46211
8.415	-4.96653	8.415	7.81107	8.415	3.4334
8.42	13.0517	8.42	2.41713	8.42	-0.403668
8.425	3.74129	8.425	2.6699	8.425	-12.3821
8.43	7.89189	8.43	3.0958	8.43	-12.6524
8.435	7.67737	8.435	7.08813	8.435	-4.55589
8.44	8.63608	8.44	6.49425	8.44	-3.19297
8.445	8.52029	8.445	-0.12879	8.445	-0.107473
8.45	8.38874	8.45	1.82524	8.45	1.14383
8.455	15.509	8.455	1.57577	8.455	-1.35243
8.46	11.2941	8.46	0.505765	8.46	-1.42358
8.465	9.02337	8.465	-5.15083	8.465	4.18627
8.47	7.85034	8.47	6.03594	8.47	1.55191
8.475	1.49845	8.475	5.14185	8.475	3.08102
8.48	-3.19166	8.48	3.86751	8.48	1.05302
8.485	-9.43937	8.485	5.84041	8.485	2.99007
8.49	-1.07944	8.49	6.57417	8.49	4.35621
8.495	1.63888	8.495	7.07135	8.495	-4.96277
8.5	-3.79946	8.5	7.09246	8.5	5.12208
8.505	0.806555	8.505	9.26037	8.505	2.99554
8.51	-4.98134	8.51	5.42945	8.51	0.651755
8.515	-4.8067	8.515	10.5293	8.515	4.60847
8.52	-1.10723	8.52	8.71785	8.52	7.72534
8.525	-3.13776	8.525	7.24768	8.525	4.36903
8.53	5.3732	8.53	10.8484	8.53	3.08531
8.535	15.4446	8.535	15.2459	8.535	-3.52359
8.54	3.79397	8.54	12.1365	8.54	0.489541
8.545	8.59443	8.545	7.94415	8.545	4.51289
8.55	-6.49616	8.55	9.37637	8.55	5.56283
8.555	-7.74881	8.555	15.8604	8.555	-8.09113
8.56	-8.62611	8.56	16.8955	8.56	6.93564
8.565	0.948924	8.565	15.9505	8.565	-0.923887
8.57	-2.70569	8.57	12.1974	8.57	-4.08494
8.575	2.41159	8.575	12.0992	8.575	1.04507
8.58	0.230005	8.58	14.2952	8.58	-11.3173
8.585	-4.74437	8.585	6.65158	8.585	-12.1086
8.59	5.63825	8.59	10.7731	8.59	-3.43223
8.595	9.7489	8.595	2.92945	8.595	-7.4173
8.6	7.26408	8.6	5.41413	8.6	-9.18682
8.605	7.7624	8.605	-1.44028	8.605	-13.6486
8.61	2.17735	8.61	-4.17168	8.61	-8.98383
8.615	0.514366	8.615	4.13877	8.615	4.42437
8.62	2.36927	8.62	2.30035	8.62	-3.98583
8.625	11.7848	8.625	9.0819	8.625	-2.26102
8.63	1.51864	8.63	4.90128	8.63	-5.49106
8.635	5.54239	8.635	12.5367	8.635	1.76069
8.64	12.4618	8.64	6.89145	8.64	0.272368
8.645	1.61923	8.645	2.24258	8.645	3.13328
8.65	2.1527	8.65	7.94299	8.65	0.178151
8.655	10.2974	8.655	0.376287	8.655	-5.74119
8.66	7.54731	8.66	4.12466	8.66	-1.89645
8.665	-1.30876	8.665	5.43692	8.665	-7.59605
8.67	9.74386	8.67	9.23287	8.67	-8.348
8.675	7.9825	8.675	9.14789	8.675	0.0253748
8.68	7.35614	8.68	5.13345	8.68	-5.14284
8.685	-8.24383	8.685	8.26099	8.685	-1.21988
8.69	4.92834	8.69	-0.595909	8.69	-5.35901
8.695	6.19092	8.695	4.46346	8.695	5.50527
8.7	9.72004	8.7	5.20109	8.7	4.79872
8.705	5.6044	8.705	3.20789	8.705	2.67975
8.71	-8.03803	8.71	-0.603962	8.71	4.88641
8.715	6.00877	8.715	0.773401	8.715	1.88798
8.72	0.994759	8.72	3.44047	8.72	-5.61871
8.725	4.42686	8.725	-4.80547	8.725	7.76936
8.73	0.791678	8.73	3.086	8.73	6.25571
8.735	11.2957	8.735	1.85249	8.735	-4.42804
8.74	9.92154	8.74	-3.46792	8.74	4.86892
8.745	14.1057	8.745	2.245	8.745	-3.36934
8.75	-2.99519	8.75	-2.04759	8.75	4.21559
8.755	10.3453	8.755	1.94205	8.755	0.621447
8.76	5.67475	8.76	-3.89679	8.76	4.47359
8.765	15.6388	8.765	3.83739	8.765	0.484817
8.77	6.25914	8.77	-2.39414	8.77	3.06991
8.775	11.1958	8.775	-3.3013	8.775	9.55693
8.78	4.11648	8.78	-2.97928	8.78	-1.3892
8.785	8.08613	8.785	2.07915	8.785	2.07515
8.79	5.2499	8.79	-3.04381	8.79	6.39146
8.795	-6.39476	8.795	-0.538144	8.795	9.62458
8.8	15.667	8.8	-4.48441	8.8	6.49195
8.805	16.1657	8.805	2.38452	8.805	0.569153
8.81	15.3575	8.81	-2.93811	8.81	0.629575
8.815	9.46232	8.815	0.891697	8.815	-0.708695
8.82	4.22255	8.82	-3.61695	8.82	-5.63465
8.825	11.5087	8.825	-1.40452	8.825	6.01066
8.83	9.33134	8.83	-4.59316	8.83	2.31389
8.835	4.3065	8.835	1.68611	8.835	4.41957
8.84	12.9662	8.84	-1.54228	8.84	-4.47801
8.845	-2.24285	8.845	-2.04754	8.845	-2.15566
8.85	12.269	8.85	-2.9851	8.85	-5.40778
8.855	-2.59547	8.855	-3.69508	8.855	2.81217
8.86	-2.8971	8.86	1.86707	8.86	-0.210077
8.865	8.6438	8.865	-7.71572	8.865	6.27967
8.87	7.64159	8.87	-8.49351	8.87	9.68273
8.875	-3.60758	8.875	-3.97495	8.875	9.90647
8.88	5.13143	8.88	-7.4579	8.88	2.78255
8.885	12.6122	8.885	-10.9272	8.885	10.0695
8.89	3.33439	8.89	-8.30209	8.89	3.83329
8.895	12.7691	8.895	-5.29463	8.895	3.03522
8.9	23.0585	8.9	-7.55718	8.9	-2.56179
8.905	2.94081	8.905	-6.22865	8.905	0.116934
8.91	9.61226	8.91	-6.58949	8.91	-3.50502
8.915	8.0628	8.915	-6.17018	8.915	7.58108
8.92	0.0424159	8.92	-5.23867	8.92	7.58348
8.925	-21.1039	8.925	-0.0972581	8.925	4.0656
8.93	-2.65431	8.93	0.805569	8.93	-1.06574
8.935	-1.34351	8.935	-5.18192	8.935	6.77548
8.94	1.51406	8.94	-4.89433	8.94	0.841104
8.945	-5.77779	8.945	5.30308	8.945	4.52349
8.95	-5.84981	8.95	6.48631	8.95	5.08613
8.955	1.97183	8.955	6.16239	8.955	-1.35967
8.96	-2.36157	8.96	1.74872	8.96	3.49215
8.965	-3.07213	8.965	4.59572	8.965	3.7894
8.97	-8.82779	8.97	2.61032	8.97	5.74608
8.975	2.14922	8.975	3.95444	8.975	5.85662
8.98	-3.58105	8.98	6.00418	8.98	3.34722
8.985	-7.99521	8.985	8.61584	8.985	6.76843
8.99	-6.66868	8.99	9.75465	8.99	1.5252
8.995	-5.38385	8.995	7.32708	8.995	6.6637
9	10.2703	9	12.5599	9	2.02441
9.005	1.09995	9.005	11.3131	9.005	0.597882
9.01	4.371	9.01	5.4498	9.01	3.75523
9.015	10.513	9.015	13.0057	9.015	-2.30995
9.02	-2.71104	9.02	7.99694	9.02	4.92717
9.025	-0.696732	9.025	14.3752	9.025	-8.08249
9.03	2.39756	9.03	6.3123	9.03	-3.48963
9.035	6.69199	9.035	11.2379	9.035	1.03667
9.04	8.15098	9.04	4.79575	9.04	-3.1361
9.045	2.32498	9.045	7.76417	9.045	1.16389
9.05	7.45777	9.05	-3.08029	9.05	-2.0759
9.055	7.29759	9.055	-3.20016	9.055	-0.599634
9.06	3.98251	9.06	7.22205	9.06	-0.411597
9.065	5.12313	9.065	4.19031	9.065	3.99186
9.07	8.32593	9.07	3.58573	9.07	-4.95833
9.075	12.3294	9.075	2.62592	9.075	-9.57342
9.08	12.1024	9.08	-4.61795	9.08	1.61119
9.085	0.0910067	9.085	0.0587703	9.085	-1.34655
9.09	4.35166	9.09	5.68469	9.09	-2.35308
9.095	1.21326	9.095	0.671809	9.095	-0.116291
9.1	6.8532	9.1	0.677185	9.1	3.98154
9.105	4.24517	9.105	0.453802	9.105	1.90321
9.11	10.9471	9.11	-5.56066	9.11	-0.118528
9.115	6.08213	9.115	-1.65798	9.115	-4.04625
9.12	14.5189	9.12	-2.32901	9.12	-5.26569
9.125	0.847152	9.125	6.68834	9.125	-1.34791
9.13	18.1701	9.13	6.3818	9.13	-1.3683
9.135	3.08317	9.135	3.55407	9.135	-1.33382
9.14	10.8193	9.14	-1.27895	9.14	-4.72425
9.145	1.82004	9.145	2.73371	9.145	-4.90416
9.15	-1.33199	9.15	0.41787	9.15	-8.79545
9.155	1.65646	9.155	3.59656	9.155	-5.07221
9.16	5.28909	9.16	1.81998	9.16	-3.12633
9.165	3.71172	9.165	-7.46019	9.165	-5.20307
9.17	6.52591	9.17	-0.282592	9.17	-5.30498
9.175	-1.45459	9.175	0.917361	9.175	1.28965
9.18	-4.21067	9.18	-4.76997	9.18	9.78497
9.185	-2.36236	9.185	1.46514	9.185	-0.578021
9.19	-1.69626	9.19	2.72885	9.19	0.675249
9.195	11.5564	9.195	0.414453	9.195	0.236509
9.2	11.2552	9.2	-7.21484	9.2	1.77769
9.205	-11.1584	9.205	3.73897	9.205	-1.19465
9.21	0.810423	9.21	-0.734897	9.21	-10.3071
9.215	-2.57651	9.215	1.00019	9.215	-6.77004
9.22	6.64682	9.22	3.30468	9.22	2.64758
9.225	-2.07587	9.225	1.61209	9.225	-12.7603
9.23	8.24783	9.23	-0.0767293	9.23	0.142917
9.235	6.02897	9.235	4.26003	9.235	0.409529
9.24	2.25474	9.24	9.21479	9.24	-5.97293
9.245	-3.10158	9.245	-0.624284	9.245	-11.816
9.25	-0.65976	9.25	1.52737	9.25	-7.55505
9.255	-2.19132	9.255	2.80878	9.255	-7.84525
9.26	6.1612	9.26	6.24	9.26	-5.56783
9.265	-6.59658	9.265	-7.40826	9.265	-3.90173
9.27	0.163908	9.27	1.73875	9.27	-4.15631
9.275	-10.6995	9.275	4.86262	9.275	0.972597
9.28	4.02834	9.28	-3.65699	9.28	-7.03778
9.285	20.0641	9.285	5.18189	9.285	-9.99919
9.29	1.23978	9.29	9.1823	9.29	-2.90466
9.295	3.16474	9.295	4.09496	9.295	-1.74666
9.3	-4.59814	9.3	4.17259	9.3	-1.8519
9.305	18.8007	9.305	8.43428	9.305	1.2173
9.31	8.57295	9.31	4.02176	9.31	-6.2565
9.315	17.6186	9.315	4.91002	9.315	-7.2068
9.32	4.69461	9.32	6.8308	9.32	0.8761
9.325	8.54942	9.325	5.12262	9.325	-7.88269
9.33	15.3274	9.33	1.07087	9.33	-9.28874
9.335	6.31841	9.335	1.44455	9.335	-7.95516
9.34	10.6881	9.34	1.00628	9.34	-11.4221
9.345	-3.64716	9.345	5.41226	9.345	2.30179
9.35	2.11434	9.35	6.53279	9.35	-4.14929
9.355	-3.66614	9.355	2.20676	9.355	-4.86324
9.36	6.46713	9.36	12.6415	9.36	1.36749
9.365	2.86126	9.365	3.24183	9.365	-2.17528
9.37	10.8964	9.37	10.2465	9.37	-2.69826
9.375	13.9681	9.375	0.647844	9.375	-0.549577
9.38	17.7793	9.38	8.47431	9.38	-4.0803
9.385	6.85617	9.385	2.57258	9.385	-5.3076
9.39	-1.98863	9.39	4.46969	9.39	-0.344048
9.395	16.8201	9.395	-0.714042	9.395	-7.17732
9.4	2.05481	9.4	4.44373	9.4	-14.4187
9.405	10.2793	9.405	0.417742	9.405	-12.0364
9.41	11.3955	9.41	0.296066	9.41	-3.16215
9.415	7.7614	9.415	1.78853	9.415	-4.65722
9.42	7.01056	9.42	-1.0505	9.42	-7.35112
9.425	11.4152	9.425	4.69394	9.425	-0.494182
9.43	4.98871	9.43	2.33902	9.43	2.53866
9.435	6.53319	9.435	2.84413	9.435	-7.58763
9.44	7.08592	9.44	2.04277	9.44	-10.4835
9.445	-1.40294	9.445	0.231535	9.445	-3.18675
9.45	9.32799	9.45	-3.59385	9.45	-4.20986
9.455	6.74406	9.455	0.659437	9.455	-3.3734
9.46	13.1867	9.46	7.14657	9.46	0.567792
9.465	14.9102	9.465	5.48847	9.465	-2.19571
9.47	5.41267	9.47	3.99521	9.47	-2.38109
9.475	3.35283	9.475	6.84357	9.475	-2.99561
9.48	3.29678	9.48	-0.00412408	9.48	-0.973087
9.485	13.1493	9.485	6.09533	9.485	-11.7173
9.49	14.7907	9.49	7.08404	9.49	-3.78845
9.495	10.2712	9.495	-0.885936	9.495	-11.671
9.5	9.58733	9.5	-0.572677	9.5	-13.8333
9.505	5.02191	9.505	4.00484	9.505	-5.71764
9.51	-0.739438	9.51	4.82728	9.51	-7.69763
9.515	1.70468	9.515	6.96708	9.515	-3.8354
9.52	7.86839	9.52	5.85671	9.52	-7.5652
9.525	4.05978	9.525	6.47396	9.525	-7.29418
9.53	2.1834	9.53	-0.585382	9.53	-6.24734
9.535	10.659	9.535	5.74049	9.535	-3.10698
9.54	10.5743	9.54	7.31732	9.54	-8.46561
9.545	8.12666	9.545	6.63988	9.545	0.973174
9.55	6.31992	9.55	-0.0409432	9.55	-0.835467
9.555	6.34353	9.555	4.42553	9.555	-0.441675
9.56	-6.3959	9.56	3.89242	9.56	4.21008
9.565	-8.03901	9.565	3.38515	9.565	-5.07195
9.57	5.86459	9.57	5.74409	9.57	-7.93146
9.575	0.619466	9.575	5.20101	9.575	-2.20603
9.58	16.6977	9.58	0.270666	9.58	2.53688
9.585	10.6212	9.585	5.49529	9.585	-6.98676
9.59	5.90525	9.59	2.93803	9.59	-2.62874
9.595	10.2696	9.595	8.02493	9.595	-0.434524
9.6	2.27994	9.6	7.44307	9.6	0.574106
9.605	-2.69189	9.605	6.745	9.605	-7.23538
9.61	-12.7676	9.61	6.10751	9.61	-5.6644
9.615	-6.51669	9.615	3.58067	9.615	-4.64456
9.62	-6.19815	9.62	8.88403	9.62	-1.54421
9.625	-7.16759	9.625	6.17173	9.625	-8.75453
9.63	-1.52041	9.63	-1.17145	9.63	-2.41918
9.635	0.738296	9.635	10.8003	9.635	-6.89201
9.64	4.57101	9.64	7.67468	9.64	-2.35639
9.645	1.32874	9.645	10.3705	9.645	2.21624
9.65	-6.94741	9.65	5.99514	9.65	6.80756
9.655	4.06243	9.655	8.28732	9.655	-3.94027
9.66	-7.12765	9.66	3.80656	9.66	-1.77248
9.665	-2.70856	9.665	6.03469	9.665	3.34465
9.67	4.67341	9.67	3.98051	9.67	5.3982
9.675	1.08501	9.675	6.54277	9.675	-3.20745
9.68	3.85903	9.68	3.67302	9.68	4.84117
9.685	9.04764	9.685	6.70891	9.685	-0.0453117
9.69	-1.22502	9.69	11.6985	9.69	-1.59748
9.695	5.80735	9.695	9.87388	9.695	0.300854
9.7	-5.5461	9.7	8.48913	9.7	-3.14999
9.705	-2.98926	9.705	7.83085	9.705	3.00177
9.71	8.41831	9.71	5.02595	9.71	-7.4653
9.715	6.819	9.715	11.4771	9.715	0.709813
9.72	3.67132	9.72	10.7005	9.72	1.45635
9.725	2.08823	9.725	8.0066	9.725	6.92941
9.73	1.10703	9.73	0.974	9.73	0.199063
9.735	0.574256	9.735	8.63921	9.735	-3.95233
9.74	7.42904	9.74	9.07568	9.74	3.90941
9.745	6.13198	9.745	1.21394	9.745	-2.84618
9.75	9.49361	9.75	5.55463	9.75	-8.91176
9.755	17.7369	9.755	8.98262	9.755	-6.43553
9.76	11.039	9.76	4.07121	9.76	-5.6518
9.765	8.86209	9.765	4.58965	9.765	-3.06116
9.77	8.18253	9.77	4.27275	9.77	-8.31796
9.775	9.95279	9.775	11.0386	9.775	-2.08693
9.78	11.7508	9.78	5.25206	9.78	-0.932922
9.785	12.3925	9.785	2.75386	9.785	-3.88414
9.79	6.22478	9.79	6.92279	9.79	-1.60041
9.795	4.83775	9.795	6.71193	9.795	-3.32522
9.8	19.4072	9.8	2.57381	9.8	-3.40259
9.805	-5.29594	9.805	11.0337	9.805	-4.41664
9.81	5.40175	9.81	9.26613	9.81	-3.54857
9.815	12.4896	9.815	6.37656	9.815	-0.408722
9.82	5.49431	9.82	4.84362	9.82	-1.28935
9.825	10.2864	9.825	5.5619	9.825	-2.9421
9.83	4.16255	9.83	6.29202	9.83	-3.34373
9.835	-1.59259	9.835	5.4379	9.835	-8.13367
9.84	0.316223	9.84	6.21203	9.84	2.0853
9.845	7.59922	9.845	12.535	9.845	-6.20663
9.85	7.44853	9.85	10.5744	9.85	-10.0781
9.855	7.89566	9.855	6.18121	9.855	-7.50127
9.86	9.11008	9.86	8.37267	9.86	-5.43451
9.865	6.73459	9.865	1.06201	9.865	1.53152
9.87	4.18661	9.87	6.43811	9.87	3.35075
9.875	2.69668	9.875	7.33489	9.875	-3.17594
9.88	16.4806	9.88	4.02839	9.88	-4.14191
9.885	21.4827	9.885	7.85563	9.885	-1.223
9.89	5.89183	9.89	7.81808	9.89	0.110711
9.895	11.9856	9.895	8.62039	9.895	-5.24113
9.9	23.7369	9.9	5.70906	9.9	-4.14834
9.905	10.2822	9.905	2.78569	9.905	-7.70692
9.91	2.25558	9.91	8.70957	9.91	-0.761358
9.915	5.96204	9.915	7.38661	9.915	-4.34334
9.92	-12.1521	9.92	1.97442	9.92	-5.40537
9.925	-0.0892186	9.925	4.1762	9.925	-2.16445
9.93	7.69364	9.93	5.74142	9.93	-2.43938
9.935	4.65453	9.935	-0.369639	9.935	-1.30287
9.94	-1.11018	9.94	0.47523	9.94	-6.94016
9.945	-10.1234	9.945	0.560389	9.945	-6.65764
9.95	-7.29745	9.95	2.08478	9.95	-9.82733
9.955	-5.87213	9.955	7.45703	9.955	-2.93599
9.96	-2.95505	9.96	0.430992	9.96	-7.64642
9.965	-3.0299	9.965	0.928572	9.965	-2.34677
9.97	-4.44364	9.97	8.00176	9.97	-6.09062
9.975	2.39918	9.975	4.91743	9.975	-4.30166
9.98	-9.39614	9.98	4.88089	9.98	-7.82318
9.985	12.2386	9.985	6.76937	9.985	-12.2639
9.99	4.00485	9.99	1.33903	9.99	-5.29786
[truncated: 786,158+ more rows]
